# Supplementary material for: Identification of Association Between Mucus Microbiota and Gene Expression in the Gill of a Streptococcus agalactiae-Resistant Nile Tilapia Strain Though Multi-Omics Analyses
Source: Animals (Basel). 2026 May 2;16(9):1389. doi: 10.3390/ani16091389 (PMC13163006; doi:10.3390/ani16091389)
Supplement: Supplementary file 1 [file animals-16-01389-s001.zip]

Archive with 15 entries (15 files):
- Table S5 Annotation of the involved genes in function network of Flavobacterium.xlsx
- Table S6 Correlationship between gene expression and abundence of Hydrogenophaga during the challenge.xlsx
- Table S7 Annotation of the involved genes in function network of Hydrogenophaga.xlsx
- Table S8 Candidate genes localized by GWAS.xlsx
- SupplementaryNotesAndFigures.pdf
- Fig.S1 DEG selection.pdf
- Fig.S2 Gene_Heatmap.pdf
- Fig.S3 dmin.pdf
- Fig.S4 intestinal ALPHA_BETA.pdf
- Fig.S5 intestinal abundance.pdf
- Fig.S6 intestinal LefSe.pdf
- Table S1 Abundance of microbiota at class level.xlsx
- Table S2 Abundance of microbiota at genus level.xlsx
- Table S3 Detailed Gene Members of the 12 Clusters from 582 DEGs.xlsx
- Table S4 Correlationship between gene expression and abundence of Flavobacterium during the challenge.xlsx
