# Supplementary material for: Identification of Association Between Mucus Microbiota and Gene Expression in the Gill of a Streptococcus agalactiae-Resistant Nile Tilapia Strain Though Multi-Omics Analyses
Source: Animals (Basel). 2026 May 2;16(9):1389. doi: 10.3390/ani16091389 (PMC13163006; doi:10.3390/ani16091389)
Supplement: Supplementary file 1 [file animals-16-01389-s001.zip › Table S5 Annotation of the involved genes in function network of Flavobacterium.xlsx]

## Sheet: Table S5 Annotation of the invo
Table S5 Annotation of the involved genes in function network of Flavobacterium.
Gene symbol	Description	Function	Reference
SRP19	Signal recognition particle 19	Participates in the post-translational modification of mucin (MUC5AC/MUC2) regulated by the SRP complex; affects mucus secretion and mucin glycosylation, potentially influencing bacterial adhesion and growth in mucus.	Hainzl et al., 2002
PPIB	Peptidylprolyl isomerase B	Involved in processes such as mucus secretion and mucin glycosylation, which probably affect the adhesion and growth of the bacterial population in mucus.
FOXL1	Forkhead box L1	Maintains goblet cell differentiation and MUC2 expression through the Wnt/β-catenin pathway; affects mucin synthesis in mucus, potentially influencing bacterial adhesion and growth.	Takano-Maruyama et al., 2006; Perreault et al., 2001
LPAR4	Lysophosphatidic acid receptor 4	Activates the Rho/ROCK pathway to promote mucin exocytosis and mucus secretion; affects mucus secretion, potentially influencing bacterial adhesion and growth.	Jeong et al., 2012; Zhang et al., 2019
ARPC3	Actin related protein 2/3 complex subunit 3	Maintains vesicle trafficking and exocytosis necessary for mucus secretion by regulating cytoskeleton dynamics; affects mucus secretion level and gill mucus bacterial population growth.	Trifaró et al., 2008
FABP4A	Fatty acid binding protein 4a	Promotes the accumulation of free fatty acids, activates the NF-κB inflammatory phenotype of macrophages, and enhances the secretion of antimicrobial peptides.	Licero et al., 2022
PHF5A	PHD finger protein 5A	Core component of pre-mRNA splicing; activates the NF-κB signaling pathway to participate in inflammatory processes.	Yang et al., 2019
SLC6A15	Solute carrier family 6 member 15	Involved in the transport of branched-chain amino acids, which are important metabolic substrates for the activation and proliferation of immune cells (e.g., T cells).	Hägglund et al., 2013
LTV1	LTV1 ribosome biogenesis factor	Key factor in ribosome biogenesis; regulates cell growth and protein synthesis.	Kim et al., 2015
AK2	Adenylate kinase 2	Mitochondrial enzyme responsible for maintaining the energy metabolism balance between AMP and ATP; changes in expression can affect glycolysis through the AMPK pathway.	Want et al., 2023
TRIM69	Tripartite motif containing 69	Possesses E3 ubiquitin ligase activity; interacts with ASK1 to inhibit inflammatory responses.	Li et al., 2019
APOO	Apolipoprotein	Member of the apolipoprotein family; involved in cholesterol transport and crucial for maintaining the immune function of macrophages; interacts with TRX1 to counteract oxidative stress.	Tand et al., 2023
TRX1	Thioredoxin TRX1	Encodes thioredoxin; interacts with APOO to counteract oxidative stress; regulates gill mucus microbiota composition by avoiding excessive inflammatory responses and oxidative stress damage.	Tand et al., 2023
NDUFA1/3/6/10/13	NADH: ubiquinone oxidoreductase subunit A1/3/6/10/13	Encode components of mitochondrial respiratory chain complex I; related to ATP synthesis; promote intracellular respiration and reduce oxidative stress damage, affecting tilapia gill mucus oxygen content.	Au et al., 1999
COX6B1/COX6C	Cytochrome c oxidase subunit 6B1/6C	Encode subunits of cytochrome c oxidase (COX); play a key role in regulating oxidative phosphorylation and energy production; promote intracellular respiration and reduce oxidative stress damage, affecting gill mucus oxygen content.	Wand et al., 2022
TIMM50	Translocase of inner mitochondrial membrane 50	Encodes a key component of the mitochondrial TIM23 complex; responsible for transporting proteins from the cytoplasm to the inner mitochondrial membrane or matrix; important for overall mitochondrial function; promotes intracellular respiration and reduces oxidative stress damage.	Paz et al., 2024
PRDX3	Peroxiredoxin 3	Encodes a mitochondrial-specific antioxidant enzyme; regulates cellular redox balance by clearing reactive oxygen species (ROS); promotes intracellular respiration and reduces oxidative stress damage, affecting gill mucus oxygen content.	Ismail et al., 2019
References:
Hainzl, T., Huang, S. & Sauer-Eriksson, A. E. Structure of the SRP19–RNA complex and implications for signal recognition particle assembly. Nature 2002 417:6890 417, 767–771 (2002).
Takano-Maruyama, M. et al. Foxl1-deficient mice exhibit aberrant epithelial cell positioning resulting from dysregulated EphB/EphrinB expression in the small intestine. Am J Physiol Gastrointest Liver Physiol 291, (2006).
Perreault, N., Katz, J. P., Sackett, S. D. & Kaestner, K. H. Foxl1 Controls the Wnt/β-Catenin Pathway by Modulating the Expression of Proteoglycans in the Gut. Journal of Biological Chemistry 276, 43328–43333 (2001).
Jeong, K. J. et al. The Rho/ROCK pathway for lysophosphatidic acid-induced proteolytic enzyme expression and ovarian cancer cell invasion. Oncogene 2012 31:39 31, 4279–4289 (2012).
Zhang, W., Li, X. & Zhang, Y. Rho-kinase inhibitor attenuates airway mucus hypersecretion and inflammation partly by downregulation of IL-13 and the JNK1/2-AP1 signaling pathway. Biochem Biophys Res Commun 516, 571–577 (2019).
Trifaró, J. M., Gasman, S. & Gutiérrez, L. M. Cytoskeletal control of vesicle transport and exocytosis in chromaffin cells. Acta Physiologica 192, 165–172 (2008).
Licero Campbell, J. et al. Fatty Acid-Binding Protein 4 Inhibition Promotes Locomotor and Autonomic Recovery in Rats following Spinal Cord Injury. J Neurotrauma 39, 1099–1112 (2022).
Yang, Q. et al. Knockdown of PHF5A Inhibits Migration and Invasion of HCC Cells via Downregulating NF-κB Signaling. Biomed Res Int 2019, 1621854 (2019).
Hägglund, M. G. A. et al. B0AT2 (SLC6A15) Is Localized to Neurons and Astrocytes, and Is Involved in Mediating the Effect of Leucine in the Brain. PLoS One 8, e58651 (2013).
Kim, W., Kim, H. D., Jung, Y., Kim, J. & Chung, J. Drosophila Low Temperature Viability Protein 1 (LTV1) Is Required for Ribosome Biogenesis and Cell Growth Downstream of Drosophila Myc (dMyc). J Biol Chem 290, 13591–13604 (2015).
Wang, W. et al. Loss of Metabolic Control Beyond the Promyelocyte Stage Resolves Myeloid Maturation Arrest in Reticular Dysgenesis. Blood 142, 5576 (2023).
Li, L. J., Zheng, J. C., Kang, R. & Yan, J. Q. Targeting Trim69 alleviates high fat diet (HFD)-induced hippocampal injury in mice by inhibiting apoptosis and inflammation through ASK1 inactivation. Biochem Biophys Res Commun 515, 658–664 (2019).
Tang, X. et al. Macrophage-specific deletion of MIC26 (APOO) mitigates advanced atherosclerosis by increasing efferocytosis. Atherosclerosis 386, (2023).
Au, H. C., Seo, B. B., Matsuno-Yagi, A., Yagi, T. & Scheffler, I. E. The NDUFA1 gene product (MWFE protein) is essential for activity of complex I in mammalian mitochondria. Proc Natl Acad Sci U S A 96, 4354–4359 (1999).
Wang, C. et al. Novel role of COX6c in the regulation of oxidative phosphorylation and diseases. Cell Death Discovery 2022 8:1 8, 1–8 (2022).
Paz, E. et al. Biochemical and neurophysiological effects of deficiency of the mitochondrial import protein TIMM50. Elife 13, (2024).
Ismail, T., Kim, Y., Lee, H., Lee, D. S. & Lee, H. S. Interplay Between Mitochondrial Peroxiredoxins and ROS in Cancer Development and Progression. Int J Mol Sci 20, (2019).
