# Supplementary material for: Identification of Association Between Mucus Microbiota and Gene Expression in the Gill of a Streptococcus agalactiae-Resistant Nile Tilapia Strain Though Multi-Omics Analyses
Source: Animals (Basel). 2026 May 2;16(9):1389. doi: 10.3390/ani16091389 (PMC13163006; doi:10.3390/ani16091389)
Supplement: Supplementary file 1 [file animals-16-01389-s001.zip › Table S6 Correlationship between gene expression and abundence of Hydrogenophaga during the challenge.xlsx]

## Sheet: Table S6 16s transcriptome corr
Table S6 Correlationship between gene expression and abundence of Hydrogenophaga during the challenge.
GeneID	Symbol	GIFT		ZL
		R (Pearson correlation coefficient)	t-test P	R (Pearson correlation coefficient)	t-test P
ENSONIG00000007337	aars2	0.57393	0.42607	0.98035	0.01965
ENSONIG00000014871	adrm1	0.41822	0.58178	0.98674	0.01326
ENSONIG00000005021	ak2	0.18262	0.81738	0.99368	0.00632
ENSONIG00000018060	ap1m2	-0.23606	0.76394	0.95238	0.04762
ENSONIG00000019093	arg1	-0.19625	0.80375	0.9819	0.0181
ENSONIG00000012856	arhgef5	0.01374	0.98626	0.96776	0.03224
ENSONIG00000013539	arl2	-0.11832	0.88168	0.97471	0.02529
ENSONIG00000008498	atp5mf	0.02854	0.97146	0.95419	0.04581
ENSONIG00000016889	aurkaip1	-0.07432	0.92568	0.9751	0.0249
ENSONIG00000003804	bud23	-0.35947	0.64053	0.97761	0.02239
ENSONIG00000012999	cdca3	0.60773	0.39227	0.97956	0.02044
ENSONIG00000019131	ch25h	-0.19472	0.80528	0.95676	0.04324
ENSONIG00000016064	chst3a	-0.20205	0.79795	0.96681	0.03319
ENSONIG00000005726	cog4	0.56837	0.43163	0.95356	0.04644
ENSONIG00000010541	coq5	0.22145	0.77855	0.95161	0.04839
ENSONIG00000006354	dap3	-0.03409	0.96591	0.95008	0.04992
ENSONIG00000007887	ddx18	0.30207	0.69793	0.97853	0.02147
ENSONIG00000020143	ddx24	-0.22724	0.77276	0.98965	0.01035
ENSONIG00000015319	denr	-0.19919	0.80081	0.9953	0.0047
ENSONIG00000000368	dkk1b	-0.34331	0.65669	0.99502	0.00498
ENSONIG00000004181	dnajb2	-0.36701	0.63299	0.96141	0.03859
ENSONIG00000016579	dusp12	0.44629	0.55371	0.98995	0.01005
ENSONIG00000015833	eef2k	0.27412	0.72588	0.98724	0.01276
ENSONIG00000016295	efhc2	0.36864	0.63136	0.99096	0.00904
ENSONIG00000015765	eif1ad	0.53418	0.46582	0.98643	0.01357
ENSONIG00000015315	eif2b1	0.37156	0.62844	0.99162	0.00838
ENSONIG00000019380	eif4bb	0.28443	0.71557	0.96271	0.03729
ENSONIG00000019485	eif4eb	0.53833	0.46167	0.96678	0.03322
ENSONIG00000011672	eipr1	0.46027	0.53973	0.97099	0.02901
ENSONIG00000004023	exosc5	0.51657	0.48343	0.98929	0.01071
ENSONIG00000018899	fblim1	0.45414	0.54586	0.97461	0.02539
ENSONIG00000013182	fbxw4	0.28708	0.71292	0.98677	0.01323
ENSONIG00000008759	gorasp2	-0.14886	0.85114	0.97399	0.02601
ENSONIG00000013442	gpd1c	0.01598	0.98402	0.98714	0.01286
ENSONIG00000004895	grhpra	0.67047	0.32953	0.97641	0.02359
ENSONIG00000021349	h2ax1	0.04634	0.95366	0.969	0.031
ENSONIG00000002619	her6	0.48284	0.51716	0.98388	0.01612
ENSONIG00000000740	hltf	-0.19669	0.80331	0.9528	0.0472
ENSONIG00000013770	hspe1	0.36368	0.63632	0.95309	0.04691
ENSONIG00000019290	il10	0.25419	0.74581	0.96259	0.03741
ENSONIG00000019288	il19l	0.38614	0.61386	0.96949	0.03051
ENSONIG00000001696	impdh2	0.5721	0.4279	0.95754	0.04246
ENSONIG00000019016	inka1a	0.29404	0.70596	0.99584	0.00416
ENSONIG00000011089	klhdc4	0.18964	0.81036	0.9609	0.0391
ENSONIG00000005326	macrod1	0.51743	0.48257	0.95881	0.04119
ENSONIG00000019224	magoh	-0.75458	0.24542	0.98346	0.01654
ENSONIG00000018468	mark1	0.21986	0.78014	0.9605	0.0395
ENSONIG00000001861	mibp	-0.0696	0.9304	0.9642	0.0358
ENSONIG00000011784	mipol1	0.37973	0.62027	0.97949	0.02051
ENSONIG00000010086	mknk2b	-0.22257	0.77743	0.95993	0.04007
ENSONIG00000017590	mospd1	-0.4843	0.5157	0.99902	0.00098
ENSONIG00000002999	mphosph10	-0.23081	0.76919	0.9816	0.0184
ENSONIG00000005480	mrpl11	-0.31528	0.68472	0.97485	0.02515
ENSONIG00000006134	mrpl15	-0.7156	0.2844	0.97569	0.02431
ENSONIG00000019772	mrpl24	0.50265	0.49735	0.95631	0.04369
ENSONIG00000014167	mrpl30	0.10223	0.89777	0.99058	0.00942
ENSONIG00000007276	mrpl32	0.37466	0.62534	0.98735	0.01265
ENSONIG00000019618	mrpl38	-0.05945	0.94055	0.97229	0.02771
ENSONIG00000012163	mrpl39	-0.46596	0.53404	0.99588	0.00412
ENSONIG00000001683	mrpl47	0.12048	0.87952	0.97098	0.02902
ENSONIG00000012529	mrpl48	0.27869	0.72131	0.97123	0.02877
ENSONIG00000012928	mrpl51	-0.21505	0.78495	0.99293	0.00707
ENSONIG00000019778	mrpl9	-0.43126	0.56874	0.9936	0.0064
ENSONIG00000009916	mrps14	0.09463	0.90537	0.97823	0.02177
ENSONIG00000017238	mrps25	-0.16138	0.83862	0.97912	0.02088
ENSONIG00000019400	mrps34	-0.87364	0.12636	0.95901	0.04099
ENSONIG00000008827	mrps35	0.25364	0.74636	0.98069	0.01931
ENSONIG00000011484	mto1	0.67301	0.32699	0.9976	0.0024
ENSONIG00000011145	myhz2	0.51387	0.48613	0.96231	0.03769
ENSONIG00000013572	nagk	0.39322	0.60678	0.95927	0.04073
ENSONIG00000006432	nags	0.07482	0.92518	0.97725	0.02275
ENSONIG00000007505	ncaph2	0.63607	0.36393	0.99774	0.00226
ENSONIG00000017865	nhp2	0.26854	0.73146	0.9558	0.0442
ENSONIG00000003643	nmd3	-0.76621	0.23379	0.98055	0.01945
ENSONIG00000002402	noc2l	0.18706	0.81294	0.98206	0.01794
ENSONIG00000015951	nol6	0.40682	0.59318	0.99343	0.00657
ENSONIG00000016624	nop53	0.12517	0.87483	0.99215	0.00785
ENSONIG00000006038	nsun6	-0.75386	0.24614	0.98066	0.01934
ENSONIG00000009375	nupr1b	-0.49934	0.50066	0.99473	0.00527
ENSONIG00000017566	nxt2	-0.39648	0.60352	0.99797	0.00203
ENSONIG00000018089	otop2	0.36345	0.63655	0.95814	0.04186
ENSONIG00000000037	ovol1a	0.05928	0.94072	0.97698	0.02302
ENSONIG00000009339	oxa1l	-0.87665	0.12335	0.95118	0.04882
ENSONIG00000001201	parl	0.06942	0.93058	0.96712	0.03288
ENSONIG00000009984	pars2	0.33846	0.66154	0.97646	0.02354
ENSONIG00000019529	pdss2	-0.53009	0.46991	0.95056	0.04944
ENSONIG00000010838	pitpnaa	0.29709	0.70291	0.96037	0.03963
ENSONIG00000003462	plekhf1	-0.0914	0.9086	0.9503	0.0497
ENSONIG00000013133	polr1c	-0.56121	0.43879	0.96587	0.03413
ENSONIG00000002519	polr2ea	-0.24489	0.75511	0.96635	0.03365
ENSONIG00000010634	polr3d	0.25174	0.74826	0.98325	0.01675
ENSONIG00000004845	ponzr1	0.28157	0.71843	0.96564	0.03436
ENSONIG00000001598	ppan	0.35612	0.64388	0.98818	0.01182
ENSONIG00000000629	ppiaa	-0.00196	0.99804	0.96505	0.03495
ENSONIG00000014413	ppil1	0.48756	0.51244	0.98986	0.01014
ENSONIG00000019502	ppp2r3c	0.59769	0.40231	0.95459	0.04541
ENSONIG00000004567	psmb6	0.23869	0.76131	0.95326	0.04674
ENSONIG00000016461	psmc5	0.50259	0.49741	0.99042	0.00958
ENSONIG00000006611	psme2	0.4676	0.5324	0.98632	0.01368
ENSONIG00000002058	ranbp2	-0.0295	0.9705	0.97563	0.02437
ENSONIG00000000468	rbbp5	0.42417	0.57583	0.97022	0.02978
ENSONIG00000008608	rbm8a	0.61985	0.38015	0.96176	0.03824
ENSONIG00000002326	rps2	0.22776	0.77224	0.95875	0.04125
ENSONIG00000001862	scfd1	0.34683	0.65317	0.98518	0.01482
ENSONIG00000002730	sf3b4	0.2381	0.7619	0.97966	0.02034
ENSONIG00000010053	sh3d19	-0.45563	0.54437	0.95714	0.04286
ENSONIG00000020354	slc25a26	0.16238	0.83762	0.9751	0.0249
ENSONIG00000000248	snrpb	0.57611	0.42389	0.96867	0.03133
ENSONIG00000019849	snu13b	0.45459	0.54541	0.97923	0.02077
ENSONIG00000008221	spc24	0.47501	0.52499	0.98133	0.01867
ENSONIG00000005536	ssr3	-0.15101	0.84899	0.99488	0.00512
ENSONIG00000002319	tbl3	-0.19525	0.80475	0.9681	0.0319
ENSONIG00000014288	terf1	0.12204	0.87796	0.95002	0.04998
ENSONIG00000006339	tgs1	0.37992	0.62008	0.96175	0.03825
ENSONIG00000004608	thop1	0.35513	0.64487	0.97217	0.02783
ENSONIG00000001216	timm50	0.48316	0.51684	0.98492	0.01508
ENSONIG00000001402	tlx2	0.40511	0.59489	0.95964	0.04036
ENSONIG00000011414	tomm40	0.438	0.562	0.95625	0.04375
ENSONIG00000003512	trim69	0.59761	0.40239	0.96462	0.03538
ENSONIG00000000968	trmt6	0.69377	0.30623	0.96049	0.03951
ENSONIG00000010125	tsnax	0.39817	0.60183	0.98055	0.01945
ENSONIG00000000763	tsr2	0.24593	0.75407	0.97599	0.02401
ENSONIG00000020575	tuba2	-0.22593	0.77407	0.9979	0.0021
ENSONIG00000012890	txn	0.54588	0.45412	0.96452	0.03548
ENSONIG00000000254	ube2c	0.46062	0.53938	0.99162	0.00838
ENSONIG00000018614	uck2b	0.02713	0.97287	0.9554	0.0446
ENSONIG00000019720	vps35l	0.50685	0.49315	0.96895	0.03105
ENSONIG00000013200	wdr12	0.48249	0.51751	0.99509	0.00491
ENSONIG00000004557	wdr18	-0.49381	0.50619	0.97599	0.02401
ENSONIG00000015678	wdr3	0.52379	0.47621	0.9968	0.0032
ENSONIG00000001170	wdr74	0.34832	0.65168	0.98336	0.01664
ENSONIG00000013390	zgc:162895	0.47373	0.52627	0.96846	0.03154
ENSONIG00000018305	zgc:194224	0.30188	0.69812	0.96943	0.03057
ENSONIG00000018350	zgc:55733	0.41159	0.58841	0.96931	0.03069
ENSONIG00000017416	znf330	-0.55571	0.44429	0.95319	0.04681
