# Supplementary material for: Identification of Association Between Mucus Microbiota and Gene Expression in the Gill of a Streptococcus agalactiae-Resistant Nile Tilapia Strain Though Multi-Omics Analyses
Source: Animals (Basel). 2026 May 2;16(9):1389. doi: 10.3390/ani16091389 (PMC13163006; doi:10.3390/ani16091389)
Supplement: Supplementary file 1 [file animals-16-01389-s001.zip › Table S7 Annotation of the involved genes in function network of Hydrogenophaga.xlsx]

## Sheet: Table S7 Annotation of the invo
Table S7 Annotation of the involved genes in function network of Hydrogenophaga.
Gene symbol	Description	Function	Reference
HER6	Hairy-related 6	Notch pathway-responsive target gene; modulates goblet cell differentiation and mucin (MUC2) synthesis, directly impacting mucus secretion volume and glycoprotein composition.	Pelaseyed et al., 2014
TUBa2	Tubulin alpha 2	Encodes α-tubulin, a cytoskeletal element crucial for vesicular transport processes essential to mucus secretion.	Tang and Gerlach, 2017
SCFD1	Sec1 family domain containing 1	Participates in intracellular protein transport related to vesicle-mediated mucus delivery.	Hou et al., 2017
CHST3a	Carbohydrate (chondroitin 6) sulfotransferase 3a	Catalyzes glycosaminoglycan sulfation, a critical mucus component.	Begolli et al., 2023
NAGK	N-acetylglucosamine kinase	Pivotal for N-acetylglucosamine (a key mucin glycoprotein monomer) synthesis, directly contributing to mucus biosynthesis.	Dash et al., 2021
GPD1c	Glycerol-3-phosphate dehydrogenase 1c	Modulates triglyceride metabolism, influencing mucus carbon source availability.	KIM and NAM, 2004
NAGS	N-acetylglutamate synthase	Urea cycle enzyme; governs nitrogen source provision through its role in mucin synthesis.	Sonaimuthu et al., 2021
ARG1	Arginase 1	Catalyzes arginine-to-urea conversion; competitively inhibits iNOS activity, attenuating NO-mediated bactericidal effects.	Kagemann et al., 2005; Lahiri et al., 2008
UCK2b	Uridine-cytidine kinase 2b	Participates in pyrimidine nucleotide salvage pathways.	Shen et al., 2017
AK2	Adenylate kinase 2	Maintains AMP/ATP equilibrium; affects glycolysis via AMPK signaling.	Wang et al., 2023
ATP5MF	ATP synthase membrane subunit f	Facilitates mitochondrial ATP production.	Xu et al., 2015
MRPL9/11/24/30/32/38/39/47/48/51	Multiple mitochondrial ribosomal proteins	Encode mitochondrial ribosomal components; indirectly modulate respiratory efficiency and metabolite synthesis.	Sylvester et al., 2004
IL10	Interleukin 10	Potent anti-inflammatory cytokine; diminishes antimicrobial peptide (e.g., NO, β-defensin) production by suppressing pro-inflammatory factors (TNFα, IL6) and Th1 responses, compromising microbial clearance.	Radstake et al., 2004
PSME2	Proteasome activator subunit 2	Modulates proteasomal antigen presentation efficiency.	Groettrup and Schmidtke, 1999; Wu et al., 2022
TXN	Thioredoxin	Regulates inflammatory intensity via NF-κB inhibition; exerts antioxidant effects.	Heilman et al., 2011
CH25h	Cholesterol 25-hydroxylase	Produces 25-hydroxycholesterol (25-HC); modulates lipid metabolism and tempers inflammation through LXR signaling.	Wei, 2018
DENR	Density regulated re-initiation and release factor	Facilitates translation reinitiation during cellular stress.	Bohlen et al., 2020
References:
Pelaseyed, T. et al. The mucus and mucins of the goblet cells and enterocytes provide the first defense line of the gastrointestinal tract and interact with the immune system. Immunol Rev 260, 8–20 (2014).
Tang, D. D. & Gerlach, B. D. The roles and regulation of the actin cytoskeleton, intermediate filaments and microtubules in smooth muscle cell migration. Respir Res 18, (2017).
Hou, N., Yang, Y., Scott, I. C. & Lou, X. The Sec domain protein Scfd1 facilitates trafficking of ECM components during chondrogenesis. Dev Biol 421, 8–15 (2017).
Begolli, G., Marković, I., Knežević, J. & Debeljak, Ž. Carbohydrate sulfotransferases: a review of emerging diagnostic and prognostic applications. Biochem Med (Zagreb) 33, 0–0 (2023).
Dash, R. et al. Computational insights into the deleterious impacts of missense variants on n-acetyl-d-glucosamine kinase structure and function. Int J Mol Sci 22, 8048 (2021).
KIM, I.-H. & NAM, T.-J. The Effects of Polymannuronates on Leptin in 3T3-L1 Adipocytes. Korean Journal of Fisheries and Aquatic Sciences 37, 372–379 (2004).
Sonaimuthu, P. et al. Gene delivery corrects N-acetylglutamate synthase deficiency and enables insights in the physiological impact of L-arginine activation of N-acetylglutamate synthase. Scientific Reports 2021 11:1 11, 1–17 (2021).
Kagemann, G., Henrich, B., Kuhn, M., Kleinert, H. & Schnorr, O. Impact of Mycoplasma hyorhinis infection on L-arginine metabolism: Differential regulation of the human and murine iNOS gene. Biol Chem 386, 1055–1063 (2005).
Lahiri, A., Das, P. & Chakravortty, D. Arginase modulates Salmonella induced nitric oxide production in RAW264.7 macrophages and is required for Salmonella pathogenesis in mice model of infection. Microbes Infect 10, 1166–1174 (2008).
Shen, G. et al. Overexpression of Uridine-Cytidine Kinase 2 Correlates with Breast Cancer Progression and Poor Prognosis. J Breast Cancer 20, 132–141 (2017).
Wang, W. et al. Loss of Metabolic Control Beyond the Promyelocyte Stage Resolves Myeloid Maturation Arrest in Reticular Dysgenesis. Blood 142, 5576 (2023).
Xu, T., Pagadala, V. & Mueller, D. M. Understanding structure, function, and mutations in the mitochondrial ATP synthase. Microbial Cell 2, 105 (2015).
Sylvester, J. E., Fischel-Ghodsian, N., Mougey, E. B. & O’Brien, T. W. Mitochondrial ribosomal proteins: Candidate genes for mitochondrial disease. Genetics in Medicine 6, 73–80 (2004).
Radstake, T. R. D. J. et al. High production of proinflammatory and Th1 cytokines by dendritic cells from patients with rheumatoid arthritis, and down regulation upon FcγR triggering. Ann Rheum Dis 63, 696–702 (2004).
Groettrup, M. & Schmidtke, G. Selective proteasome inhibitors: modulators of antigen presentation? Drug Discov Today 4, 63–71 (1999).
Wu, C., Zhong, R., Sun, X. & Shi, J. PSME2 identifies immune-hot tumors in breast cancer and associates with well therapeutic response to immunotherapy. Front Genet 13, 1071270 (2022).
Heilman, J. M., Burke, T. J., McClain, C. J. & Watson, W. H. Transactivation of gene expression by NF-κB is dependent on thioredoxin reductase activity. Free Radic Biol Med 51, 1533–1542 (2011).
Wei, Z. 25-Hydroxycholesterol inhibits viral infection in a liver X receptor dependent manner. The FASEB Journal 32, 669.6-669.6 (2018).
Bohlen, J. et al. DENR promotes translation reinitiation via ribosome recycling to drive expression of oncogenes including ATF4. Nature Communications 2020 11:1 11, 1–15 (2020).
