# Supplementary material for: Identification of Association Between Mucus Microbiota and Gene Expression in the Gill of a Streptococcus agalactiae-Resistant Nile Tilapia Strain Though Multi-Omics Analyses
Source: Animals (Basel). 2026 May 2;16(9):1389. doi: 10.3390/ani16091389 (PMC13163006; doi:10.3390/ani16091389)
Supplement: Supplementary file 1 [file animals-16-01389-s001.zip › Table S8 Candidate genes localized by GWAS.xlsx]

## Sheet: Table S8 Candidate genes locali
Table S8 Candidate genes localized by GWAS.
Chr ID	SNP locus (bp)	GWAS beta value	GWAS P value	Localized gene region (bp)	SNP loci relative to the gene region (intergenic, intron, exon, upstream2K)	Symbol	Description	Function	Reference
LG1	4026205	-0.0871425	1.562e-06	3982649-4056673	intron variant	VSTM2B	V-set and transmembrane domain-containing protein 2B	The VSTM2B gene exhibits differential methylation in HPV-related oropharyngeal squamous cell carcinoma, serving as a highly specific biomarker associated with altered epigenetic regulation that supports tumor growth and progression.	Ren et al., Discovery and development of differentially methylated regions in human papillomavirus-related oropharyngeal squamous cell carcinoma. Int J Cancer. 2018 Nov 15;143(10):2425-2436. doi: 10.1002/ijc.31778. Epub 2018 Sep 21. PMID: 30070359.
LG1	16357373	-0.177207	3.57053e-11	16355436-16379677	missense variant	LY75	lymphocyte antigen 75	The LY75 gene plays a role in regulating immune responses, particularly in pathogen defense, as evidenced by its involvement in modulating inflammation and immune pathways during infections such as mastitis.	Tiezzi et al., A genome-wide association study for clinical mastitis in first parity US Holstein cows using single-step approach and genomic matrix re-weighting procedure. PLoS One. 2015 Feb 6;10(2):e0114919. doi: 10.1371/journal.pone.0114919. PMID: 25658712; PMCID: PMC4319771.
LG2	2702224	-0.108412	4.81273e-07	2595501-3068012	intron variant	IL1RAPL2	interleukin 1 receptor accessory protein like 2	The IL1RAPL2 gene is implicated in neuronal growth and development, serving as a candidate for X-linked non-syndromic mental retardation due to its structural similarity to IL1RAPL1 and potential role in brain development processes.	Jin et al.,. Two novel members of the interleukin-1 receptor gene family, one deleted in Xp22.1-Xp21.3 mental retardation. Eur J Hum Genet. 2000 Feb;8(2):87-94. doi: 10.1038/sj.ejhg.5200415. PMID: 10757639.
LG2	3075845	-0.0780149	8.4952e-07	3073648-3087994	intron variant	B3GALT2	beta-1,3-galactosyltransferase 2-like	The B3GALT2 gene encodes a beta-1,3-galactosyltransferase involved in the elongation and branching of glycans, including those in mucin-type O-glycosylation pathways essential for mucus synthesis. Altered expression of B3GALT2 is observed in Alzheimer's disease, suggesting its role in maintaining glycan structures that support mucus barrier functions.	Tang et al., Transcriptomic and glycomic analyses highlight pathway-specific glycosylation alterations unique to Alzheimer’s disease. Sci Rep 13, 7816 (2023). https://doi.org/10.1038/s41598-023-34787-4
LG2	21152291	-0.12825	3.79386e-08	21151386-21162840	missense variant	IGSF3	immunoglobulin superfamily member 3-like	The IGSF3 gene acts as a key regulator in the transition from non-alcoholic fatty liver disease (NAFLD) to hepatocellular carcinoma (HCC), promoting tumor growth and progression, with its expression linked to poor survival outcomes and serving as a potential biomarker for disease exacerbation.	He et al., CDT1 is a Potential Therapeutic Target for the Progression of NAFLD to HCC and the Exacerbation of Cancer. Curr Genomics. 2025;26(3):225-243. doi: 10.2174/0113892029313473240919105819. Epub 2024 Oct 4. PMID: 40433415; PMCID: PMC12107793.
LG3	13511659	-0.0928415	9.80915e-07	13459211-13559297	intron variant	FGF11A	fibroblast growth factor 11a	The FGF11 gene (FGF11A likely referring to FGF11) promotes tumor cell growth and progression in non-small cell lung cancer by activating hypoxia signaling pathways, leading to enhanced proliferation, migration, and poor prognosis.	Wu et al.,. Fibroblast growth factor 11 (FGF11) promotes non-small cell lung cancer (NSCLC) progression by regulating hypoxia signaling pathway. J Transl Med. 2021 Aug 17;19(1):353. doi: 10.1186/s12967-021-03018-7. PMID: 34404435; PMCID: PMC8369785.
LG3	13999127	-0.10868	1.3916e-06	13999720-14000709	upstream gene variant	GBP1	interferon-induced very large GTPase 1-like	The GBP1 gene enhances the immune response by boosting interferon-alpha mediated antiviral activity, inhibiting viral replication and promoting clearance of viral proteins like HBsAg.	Li et al., Guanylate-Binding Protein 1 (GBP1) Enhances IFN-α Mediated Antiviral Activity against Hepatitis B Virus Infection. Pol J Microbiol. 2024 Jun 20;73(2):217-235. doi: 10.33073/pjm-2024-021. PMID: 38905278; PMCID: PMC11192456.
LG3	16222081	-0.120813	1.01046e-06	16199875-16259397	intron variant	NLRP14	LRR and PYD domains-containing protein 14-like	The NLRP14 gene encodes an inflammasome component that inhibits cytosolic nucleic acid sensing by targeting TBK1 for degradation, preventing inappropriate immune activation in germ cells to facilitate fertilization.	Abe et al., Germ-Cell-Specific Inflammasome Component NLRP14 Negatively Regulates Cytosolic Nucleic Acid Sensing to Promote Fertilization. Immunity. 2017 Apr 18;46(4):621-634. doi: 10.1016/j.immuni.2017.03.020. PMID: 28423339; PMCID: PMC5674777.
LG3	18789980	-0.124194	5.20493e-07	18651618-18806135	intron variant	COL27A1B	collagen alpha-1(XXVII) chain B	The COL27A1 gene encodes type XXVII collagen, and mutations lead to Steel syndrome characterized by short stature and growth abnormalities due to disrupted skeletal development.	Amlie-Wolf et al., Three new patients with Steel syndrome and a Puerto Rican specific COL27A1 mutation. Am J Med Genet A. 2020 Apr;182(4):798-803. doi: 10.1002/ajmg.a.61465. Epub 2020 Jan 5. PMID: 31903681.
LG3	19273320	-0.0965633	7.358e-08	19269632-19282431	missense variant	cdk5	Cyclin-dependent-like kinase 5	The CDK5 gene encodes a kinase essential for neuronal growth processes, including migration, layer formation, axon elongation, and dendrite arborization during brain development.	Kawauchi T. Cdk5 regulates multiple cellular events in neural development, function and disease. Dev Growth Differ. 2014 Jun;56(5):335-48. doi: 10.1111/dgd.12138. Epub 2014 May 21. PMID: 24844647.
LG3	36534952	-0.165581	9.70586e-09	36536479-36592044	upstream gene variant	FCGR2B	Fc region receptor II-b-like	The FCGR2B gene encodes the inhibitory FcγRIIB receptor that regulates antibody production and effector functions, preventing excessive immune responses and autoimmunity.	Espéli et al., FcγRIIB and autoimmunity. Immunol Rev. 2016 Jan;269(1):194-211. doi: 10.1111/imr.12368. PMID: 26683154.
LG3	37668870	-0.117535	7.12394e-07	37664109-37669099	missense variant	MRC2	C-type mannose receptor 2-like	The MRC2 gene encodes the Endo180 receptor, which is expressed on cancer-associated fibroblasts and suppresses CD8+ T-cell infiltration into tumors, leading to an immunologically cold phenotype and resistance to immune-checkpoint blockade therapies.	Jenkins et al., Cancer-Associated Fibroblasts Suppress CD8+ T-cell Infiltration and Confer Resistance to Immune-Checkpoint Blockade. Cancer Res. 2022 Aug 16;82(16):2904-2917. doi: 10.1158/0008-5472.CAN-21-4141. PMID: 35749591; PMCID: PMC9379365.
LG3	40414941	-0.167047	1.32209e-09	40392086-40419234	missense variant	pigr	polymeric immunoglobulin receptor	The PIGR gene facilitates the transport of polymeric immunoglobulins into mucus secretions, contributing to mucosal barrier protection, although its structure and expression in teleosts like ballan wrasse show differences from higher vertebrates, impacting mucus-associated immune defenses.	Etayo et al., The teleost polymeric Ig receptor counterpart in ballan wrasse (Labrus bergylta) differs from pIgR in higher vertebrates. Vet Immunol Immunopathol. 2022 Jul;249:110440. doi: 10.1016/j.vetimm.2022.110440. Epub 2022 May 13. PMID: 35605416.
LG3	44634067	-0.159903	4.14293e-09	44614872-44692121	intron variant	COL4A5	collagen type IV alpha 5	The COL4A5 gene encodes the alpha-5 chain of type IV collagen, which is activated to promote cell growth, proliferation, migration, and tumor progression in nasopharyngeal carcinoma through NF1/C regulation.	Cao et al., Collagen alpha-5(IV) chain activation by nuclear factor 1/C promotes nasopharyngeal carcinoma progression. Hum Cell. 2025 Aug 20;38(5):148. doi: 10.1007/s13577-025-01278-9. PMID: 40833521.
LG3	44832770	-0.153099	1.53783e-09	44693651-44840536	intron variant	COL4A6	collagen type IV alpha 6	The COL4A6 gene encodes collagen IV alpha-6 chain, which controls axonal branching and growth in the striatum, influencing neuronal connectivity and potentially dopamine-related behaviors.	Thomas et al., Quantitative trait locus mapping identifies a locus linked to striatal dopamine and points to collagen IV alpha-6 chain as a novel regulator of striatal axonal branching in mice. Genes Brain Behav. 2021 Nov;20(8):e12769. doi: 10.1111/gbb.12769. Epub 2021 Sep 28. PMID: 34453370.
LG3	58422569	-0.0831025	1.0878e-06	58422038-58427135	intron variant	LGALS2	lactose-binding lectin l-2	The LGALS2 gene promotes immune responses by activating dendritic cells within tertiary lymphoid structures, fostering a robust anti-tumor immune environment with diverse immune cell infiltration and improved survival in breast cancer.	Negedu et al., Galectin-2 in Health and Diseases. Int J Mol Sci. 2022 Dec 25;24(1):341. doi: 10.3390/ijms24010341. PMID: 36613785; PMCID: PMC9820181.
LG3	59199797	-0.160474	1.90192e-08	59200573-59207131	upstream gene variant	FCGR1	Fc receptor I-like	The FCGR1 gene (likely FCGR1A) encodes the high-affinity FcγRI receptor that initiates inflammatory and autoimmune responses by binding IgG complexes and activating downstream signaling in immune cells like macrophages.	Brandsma et al., Mechanisms of inside-out signaling of the high-affinity IgG receptor FcγRI. Sci Signal. 2018 Jul 24;11(540):eaaq0891. doi: 10.1126/scisignal.aaq0891. PMID: 30042128; PMCID: PMC7521114.
LG3	60114584	-0.114091	4.50118e-07	60114263-60115559	missense variant	BTN2A1L	butyrophilin subfamily 2 member A1-like	The BTN2A1 gene encodes butyrophilin 2A1, which acts as an immune checkpoint required for phosphoantigen-mediated activation of Vγ9Vδ2 T cells, enhancing their cytotoxicity against cancer cells. It interacts with BTN3A isoforms to form complexes that trigger T cell responses, and its expression correlates with T cell killing efficacy, making it a potential therapeutic target.	Cano et al., BTN2A1, an immune checkpoint targeting Vγ9Vδ2 T cell cytotoxicity against malignant cells. Cell Rep. 2021 Jul 13;36(2):109359. doi: 10.1016/j.celrep.2021.109359. PMID: 34260935.
LG3	60283612	-0.126625	3.61525e-09	60283140-60298349	intron variant	MUSK	Muscle, skeletal receptor tyrosine protein kinase	The MUSK gene encodes a receptor tyrosine kinase that directs motor axon growth and synapse formation by establishing muscle prepatterning, clustering acetylcholine receptors, and activating feedback loops to guide neuronal development.	Kim N, Burden SJ. MuSK controls where motor axons grow and form synapses. Nat Neurosci. 2008 Jan;11(1):19-27. doi: 10.1038/nn2026. Epub 2007 Dec 16. Erratum in: Nat Neurosci. 2008 Feb;11(2):238. PMID: 18084289; PMCID: PMC2923649.
LG3	64918491	-0.117216	3.43488e-07	64920125-64925313	upstream gene variant	CD274	CD274 molecule	The CD274 gene (PD-L1) plays a critical role in modulating the immune response by suppressing anti-tumor immunity, with its expression influencing cancer progression, prognosis, and response to immunotherapies like checkpoint inhibitors.	Zhou et al., Integrative study reveals the prognostic and immunotherapeutic value of CD274 and PDCD1LG2 in pan-cancer. Front Genet. 2022 Oct 6;13:990301. doi: 10.3389/fgene.2022.990301. PMID: 36276934; PMCID: PMC9582533.
LG3	67980621	-0.10283	5.19496e-11	67980221-67980722	synonymous variant	FCRL3	Fc receptor-like protein 3-like	The FCRL3 gene encodes a protein that plays a protective role in the immune response against multiple sclerosis by modulating immune cell functions, as revealed through single-cell transcriptomics and genetic analyses, potentially serving as a therapeutic target to mitigate disease progression.	Yu et al., Integrated analyses of single-cell transcriptome and Mendelian randomization reveal the protective role of FCRL3 in multiple sclerosis. Front Immunol. 2024 Jul 15;15:1428962. doi: 10.3389/fimmu.2024.1428962. PMID: 39076991; PMCID: PMC11284051.
LG3	69807406	-0.143064	1.77221e-08	69801790-69808375	intron variant	FCGR2A	Fc region receptor II-a-like	The FCGR2A gene encodes a low-affinity Fcγ receptor that modulates immune responses to pathogens like Plasmodium by facilitating antibody-dependent cellular cytotoxicity and influencing susceptibility to severe malaria.	Schuldt et al., FCGR2A functional genetic variant associated with susceptibility to severe malarial anaemia in Ghanaian children. J Med Genet. 2010 Jul;47(7):471-5. doi: 10.1136/jmg.2009.073643. Epub 2009 Dec 3. PMID: 19965803.
LG3	69964199	-0.141983	6.68985e-07	69964770-69966886	upstream gene variant	VSIG8	V-set and immunoglobulin domain-containing protein 8-like	The VSIG8 gene is upregulated during hair follicle morphogenesis, contributing to the growth and development of secondary hair follicles that influence cashmere production.	Gao et al., Comparative Transcriptome Analysis of Fetal Skin Reveals Key Genes Related to Hair Follicle Morphogenesis in Cashmere Goats. PLoS One. 2016 Mar 9;11(3):e0151118. doi: 10.1371/journal.pone.0151118. PMID: 26959817; PMCID: PMC4784850.
LG3	71796670	-0.0752907	4.59154e-07	71779924-71795075	upstream gene variant	IFIT1	interferon-induced protein with tetratricopeptide repeats 1-like	The IFIT1 gene, induced by interferons and viral infections, encodes a protein that mediates innate and antiviral immune responses through double-stranded RNA signaling and PAMP recognition via tetratricopeptide repeat motifs.	Pidugu et al., Emerging Functions of Human IFIT Proteins in Cancer. Front Mol Biosci. 2019 Dec 19;6:148. doi: 10.3389/fmolb.2019.00148. PMID: 31921891; PMCID: PMC6930875.
LG3	72090057	-0.116268	7.12851e-07	72068943-72099457	intron variant	VTCN1	V-set domain containing T cell activation inhibitor 1	The VTCN1 gene (B7-H4) acts as an immune checkpoint inhibitor, suppressing T-cell activation and contributing to immune evasion in autoimmune diseases, making it a therapeutic target.	Vaishnav et al., V-set domain containing T-cell activation inhibitor-1 (VTCN1): A potential target for the treatment of autoimmune diseases. Immunobiology. 2022 Nov;227(6):152274. doi: 10.1016/j.imbio.2022.152274. Epub 2022 Sep 6. PMID: 36095871.
LG3	74787860	-0.115251	1.47937e-07	74786491-74786992	downstream gene variant	SIGLEC1	sialoadhesin-like	The SIGLEC1 gene serves as a marker for interferon-induced activation of dendritic cells and monocytes, enhancing innate immune responses and correlating with early antibody production during vaccination.	Winheim et al., Interferon-induced activation of dendritic cells and monocytes by yellow fever vaccination correlates with early antibody responses. Proc Natl Acad Sci U S A. 2025 May 13;122(19):e2422236122. doi: 10.1073/pnas.2422236122. Epub 2025 May 7. PMID: 40333758; PMCID: PMC12088451.
LG3	96015265	-0.105946	4.56795e-07	96014422-96016973	synonymous variant	PDCD1LG2	programmed cell death 1 ligand 2	The PDCD1LG2 gene encodes PD-L2, which binds PD-1 to inhibit T-cell immune responses, prominently expressed in primary mediastinal large B-cell lymphoma tumor cells.	Shi et al., Expression of programmed cell death 1 ligand 2 (PD-L2) is a distinguishing feature of primary mediastinal (thymic) large B-cell lymphoma and associated with PDCD1LG2 copy gain. Am J Surg Pathol. 2014 Dec;38(12):1715-23. doi: 10.1097/PAS.0000000000000297. PMID: 25025450; PMCID: PMC4994970.
LG3	104864858	-0.0817285	2.44741e-07	104859530-104863578	upstream gene variant	CLEC1	C-type lectin 1	The CLEC1 gene encodes a C-type lectin-like receptor expressed on dendritic cells that dampens their activation and reduces downstream Th17 immune responses, modulating inflammation and representing a potential therapeutic target for immune modulation.	Lopez et al., Cell-surface C-type lectin-like receptor CLEC-1 dampens dendritic cell activation and downstream Th17 responses. Blood Adv. 2017 Mar 22;1(9):557-568. doi: 10.1182/bloodadvances.2016002360. PMID: 29296975; PMCID: PMC5728597.
LG3	110061350	-0.115822	4.43026e-07	110045085-110064258	intron variant	nlrc5	NLRC5	The NLRC5 gene acts as a transactivator specifically regulating MHC class I gene expression, which is vital for initiating and modulating adaptive immune responses against pathogens.	Kobayashi KS, van den Elsen PJ. NLRC5: a key regulator of MHC class I-dependent immune responses. Nat Rev Immunol. 2012 Dec;12(12):813-20. doi: 10.1038/nri3339. PMID: 23175229.
LG3	112575111	-0.200247	2.9096e-14	112574347-112579718	missense variant	ACAN	aggrecan core protein	The ACAN gene encodes aggrecan, a proteoglycan crucial for cartilage matrix integrity and growth plate function, influencing linear growth. Mutations in ACAN cause short stature in children born small for gestational age (SGA) with advanced bone age, often accompanied by features like midface hypoplasia, joint problems, and broad great toes. Growth hormone (GH) treatment combined with gonadotropi…	van der Steen et al., ACAN Gene Mutations in Short Children Born SGA and Response to Growth Hormone Treatment. J Clin Endocrinol Metab. 2017 May 1;102(5):1458-1467. doi: 10.1210/jc.2016-2941. PMID: 27710243.
LG3	112638249	-0.137767	2.93365e-07	112633345-112666461	intron variant	FCRLA	Fc receptor-like A-like	The FCRLA gene is part of a gene set correlated with immune status, contributing to the immune response in ovarian cancer by reflecting tumor immune infiltration and predicting responses to immunotherapy.	Fan et al., Identification of a Gene Set Correlated With Immune Status in Ovarian Cancer by Transcriptome-Wide Data Mining. Front Mol Biosci. 2021 Jul 30;8:670666. doi: 10.3389/fmolb.2021.670666. PMID: 34395521; PMCID: PMC8363306.
LG3	112949202	-0.141639	7.93971e-07	112947643-112951663	intron variant	hspa5	heat shock protein 5	The HSPA5 gene encodes GRP78, which recognizes viral proteins and interacts with NF-κB signaling molecules to activate the pathway, inducing proinflammatory cytokines and enhancing innate immune responses to inhibit enterovirus replication.	Chang et al., GRP78 recognizes EV-F 3D protein and activates NF-κB to repress virus replication by interacting with CHUK/IKBKB. J Virol. 2024 Jun 13;98(6):e0026824. doi: 10.1128/jvi.00268-24. Epub 2024 May 22. PMID: 38775480; PMCID: PMC11237669.
LG3	115013763	-0.134029	1.0233e-07	115006781-115015300	missense variant	BTNL2	butyrophilin-like protein 2-like	The BTNL2 gene encodes a protein that acts as a negative regulator of T cell activation, thereby modulating the immune response by inhibiting T cell proliferation and cytokine production, which has implications for immune-mediated diseases and potential immunotherapies.	Nguyen et al., BTNL2, a butyrophilin-like molecule that functions to inhibit T cell activation. J Immunol. 2006 Jun 15;176(12):7354-60. doi: 10.4049/jimmunol.176.12.7354. PMID: 16751379; PMCID: PMC1626526.
LG4	6448821	-0.149546	1.42663e-08	6427789-6480868	intron variant	B4GALNT2	beta-1,4 N-acetylgalactosaminyltransferase 2-like	The B4GALNT2 gene, encoding a beta-1,4-N-acetylgalactosaminyltransferase, is upregulated in long-duration ulcerative colitis and involved in glycosylation pathways linked to mucus secretion and bile secretion. Its elevated expression correlates with altered metabolic pathways that may affect mucus barrier function and contribute to colitis-associated cancer risk.	Low et al., Colonic Mucosal Transcriptomic Changes in Patients with Long-Duration Ulcerative Colitis Revealed Colitis-Associated Cancer Pathways. J Crohns Colitis. 2019 May 27;13(6):755-763. doi: 10.1093/ecco-jcc/jjz002. PMID: 30954025; PMCID: PMC6535502.
LG4	9147866	-0.170442	7.8915e-15	9146953-9150091	intron variant	nfil3	Nuclear factor interleukin-3-regulated protein	The NFIL3 gene acts as a transcription factor that negatively regulates cytokine production in type 2 T helper cells, suppressing IL-13 and IL-5 while indirectly reducing IL-4 to modulate allergic immune responses.	Yang et al., Elevated expression of the rhythm gene NFIL3 promotes the progression of TNBC by activating NF-κB signaling through suppression of NFKBIA transcription. J Exp Clin Cancer Res. 2022 Feb 18;41(1):67. doi: 10.1186/s13046-022-02260-1. PMID: 35180863; PMCID: PMC8855542.
LG4	18603494	-0.140375	5.18447e-07	18605422-18606276	upstream gene variant	IFI44	interferon-induced protein 44-like	The IFI44 gene is differentially expressed in endometrial transcriptome, contributing to activation of interferon-α and -γ as upstream regulators involved in antigen presentation, Th1/Th2 pathways, and leukocyte activation for immune modulation during gestation.	Peixoto et al., Transcriptome changes associated with elongation of bovine conceptuses II: Differentially expressed transcripts in the endometrium on day 17 after insemination. J Dairy Sci. 2023 Dec;106(12):9763-9777. doi: 10.3168/jds.2023-23399. Epub 2023 Aug 23. PMID: 37641338.
LG4	24342099	-0.143179	1.31562e-06	24337470-24358213	intron variant	IGLC	Ig lambda chain C region	The IGLC genes encode immunoglobulin lambda chains upregulated in cervical cancer, positively correlating with immunomodulators and tumor-infiltrating immune cell scores, modulating immune cell infiltration and responses in the tumor microenvironment.	Wang et al., Functional analysis of tumor-derived immunoglobulin lambda and its interacting proteins in cervical cancer. BMC Cancer. 2023 Oct 2;23(1):929. doi: 10.1186/s12885-023-11426-9. PMID: 37784026; PMCID: PMC10544594.
LG4	24763246	-0.114196	1.35165e-06	24743304-24779502	intron variant	aatkb	apoptosis-associated tyrosine kinase b	Apoptosis-associated tyrosine kinase that phosphorylates target proteins to regulate stress-induced programmed cell death signaling pathways.	Tomomura M, Furuichi T. Apoptosis-associated tyrosine kinase (AATYK) has differential Ca2+-dependent phosphorylation states in response to survival and apoptotic conditions in cerebellar granule cells. J Biol Chem. 2005 Oct 21;280(42):35157-63. doi: 10.1074/jbc.M500353200. Epub 2005 Aug 12. PMID: 16100393.
LG4	27580716	-0.105156	6.99469e-07	27567056-27598653	intron variant	hs3st2	heparan sulfate (glucosamine) 3-O-sulfotransferase 2	The HS3ST2 gene encodes a 3-O-sulfotransferase isoenzyme that catalyzes the addition of 3-O-sulfate groups to glucosamine residues in heparan sulfate chains, showing a preference for 2-O-sulfated substrates and contributing to divergent 3-O-sulfated disaccharide compositions that influence structural and functional properties of heparan sulfate, which is involved in proteoglycans essential for mu…	Karlsson et al., Dissecting structure-function of 3-O-sulfated heparin and engineered heparan sulfates. Sci Adv. 2021 Dec 24;7(52):eabl6026. doi: 10.1126/sciadv.abl6026. Epub 2021 Dec 22. PMID: 34936441; PMCID: PMC8694587.
LG4	27694567	-0.150323	7.80749e-13	27657714-27743168	intron variant	hs3st4	heparan sulfate (glucosamine) 3-O-sulfotransferase 4	The HS3ST4 gene encodes a 3-O-sulfotransferase isoenzyme that adds 3-O-sulfate groups to glucosamine in heparan sulfate chains with promiscuous substrate specificity for N-, 2-O-, and 6-O-sulfated residues, generating high levels of 3-O-sulfated disaccharides that contribute to heparan sulfate structures involved in proteoglycans essential for mucus biosynthesis and function.	Karlsson et al., Dissecting structure-function of 3-O-sulfated heparin and engineered heparan sulfates. Sci Adv. 2021 Dec 24;7(52):eabl6026. doi: 10.1126/sciadv.abl6026. Epub 2021 Dec 22. PMID: 34936441; PMCID: PMC8694587.
LG5	149810	-0.126716	5.09726e-09	113536-154844	intron variant	galnt11	Polypeptide N-acetylgalactosaminyltransferase 11	The GALNT11 gene encodes a GalNAc-transferase isoform that initiates O-glycosylation on specific proteins, including mucins, thereby contributing to mucus synthesis and the formation of protective mucosal barriers.	Hintze et al., Probing the contribution of individual polypeptide GalNAc-transferase isoforms to the O-glycoproteome by inducible expression in isogenic cell lines. J Biol Chem. 2018 Dec 7;293(49):19064-19077. doi: 10.1074/jbc.RA118.004516. Epub 2018 Oct 16. PMID: 30327431; PMCID: PMC6295722.
LG5	3080378	-0.139619	7.28344e-07	3067276-3090027	intron variant	VSIG1	V-set and immunoglobulin domain-containing protein 1	The VSIG1 gene facilitates proper epithelial differentiation and growth during stomach development, with its inactivation leading to disrupted glandular epithelia formation.	Oidovsambuu et al., Adhesion protein VSIG1 is required for the proper differentiation of glandular gastric epithelia. PLoS One. 2011;6(10):e25908. doi: 10.1371/journal.pone.0025908. Epub 2011 Oct 4. PMID: 21991385; PMCID: PMC3186807.
LG5	10569871	-0.114155	1.85889e-06	10441440-10607076	intron variant	IGSF21	immunoglobulin superfamily member 21-like	The IGSF21 gene expression negatively correlates with placenta weight, neonatal birth weight, and birth weight percentile, implicating it in fetal growth restriction mechanisms.	Li X et al., Placental transcriptomic profiling showed disturbance of chemokine activities and lymphocyte chemotaxis in pregnancy with fetal growth restriction. J Matern Fetal Neonatal Med. 2025 Dec;38(1):2567473. doi: 10.1080/14767058.2025.2567473. Epub 2025 Oct 14. PMID: 41087166.
LG5	38844662	-0.114015	5.83768e-07	38786212-39128262	intron variant	CADPS	calcium dependent secretion activator	The CADPS gene (also known as CAPS) encodes a calcium-dependent activator protein essential for the regulated exocytosis of dense-core vesicles, which is critical for mucus secretion in secretory cells like goblet cells, where it interacts with vesicles, plasma membranes, and fusion machinery to facilitate Ca2+-triggered release.	Wassenberg JJ, Martin TF. Role of CAPS in dense-core vesicle exocytosis. Ann N Y Acad Sci. 2002 Oct;971:201-9. doi: 10.1111/j.1749-6632.2002.tb04464.x. PMID: 12438120.
LG6	11489541	-0.126338	1.04984e-06	11464366-11492019	intron variant	c3	Complement C3	The C3 gene encodes complement component 3, which plays a crucial modulatory role in the inductive phase of the immune response, facilitating phagocytosis, local inflammation against pathogens, and instructing adaptive immunity while also potentially causing host damage if unregulated.	Erdei A et al., The role of C3 in the immune response. Immunol Today. 1991 Sep;12(9):332-7. doi: 10.1016/0167-5699(91)90011-H. PMID: 1755944.
LG6	15581916	-0.152161	9.85773e-10	15569681-15584663	intron variant	CLEC4H	hepatic lectin	The CLEC4H gene (specifically CLEC4H1, also known as ASGR1) encodes the asialoglycoprotein receptor, which plays a role in immune responses by mediating the clearance of desialylated glycoproteins and potentially influencing innate immune recognition and pathogen uptake.	Hoober JK. ASGR1 and Its Enigmatic Relative, CLEC10A. Int J Mol Sci. 2020 Jul 8;21(14):4818. doi: 10.3390/ijms21144818. PMID: 32650396; PMCID: PMC7404283.
LG6	44236656	-0.124991	1.37384e-06	44212697-44239994	intron variant	CNTN5	contactin-5	The CNTN5 gene encodes contactin-5, which is expressed during embryonic brain development and contributes to neuronal growth, axonal guidance, and thalamocortical wiring essential for proper neural circuit formation.	Kleijer KT, Zuko A, Shimoda Y, Watanabe K, Burbach JP. Contactin-5 expression during development and wiring of the thalamocortical system. Neuroscience. 2015 Dec 3;310:106-13. doi: 10.1016/j.neuroscience.2015.09.039. Epub 2015 Sep 29. PMID: 26391921.
LG6	46651708	-0.0879712	2.31194e-08	46633393-46669439	intron variant	peli1b	pellino E3 ubiquitin protein ligase 1b	The PELI1 gene encodes an E3 ubiquitin ligase that mediates Toll-like receptor signaling and regulates T-cell activation by forming polyubiquitin chains and controlling NF-κB activity.	Jin et al., Peli: a family of signal-responsive E3 ubiquitin ligases mediating TLR signaling and T-cell tolerance. Cell Mol Immunol. 2012 Mar;9(2):113-22. doi: 10.1038/cmi.2011.60. Epub 2012 Feb 6. PMID: 22307041; PMCID: PMC4002811.
LG7	2769808	-0.138862	3.43196e-09	2600648-2771597	3 prime UTR variant	galnt18a	UDP-N-acetyl-alpha-D-galactosamine:polypeptide N-acetylgalactosaminyltransferase 18a	The GALNT18 gene (GALNT18A likely referring to GALNT18) is involved in O-linked glycosylation of mucins, modulating the mucosal barrier's glycosylation profiles to enhance mucus secretion and interact with gut microbiota for barrier function.	Cheng et al., Transcriptome analysis reveals modulations in glycosylation profiles of the mucosal barrier and their potential interaction with gut microbiota in weaned piglets. Anim Nutr. 2024 Dec 10;20:226-238. doi: 10.1016/j.aninu.2024.12.001. PMID: 39990197; PMCID: PMC11846933.
LG7	29252813	-0.143537	2.5469e-08	29244904-29318969	intron variant	Unc13b	unc-13 homolog B	The UNC13B gene (encoding Munc13-2) primes a regulated baseline secretory pathway in Clara cells, enabling the timely secretion of Muc5b mucin to maintain airway mucus homeostasis.	Zhu et al., Munc13-2-/- baseline secretion defect reveals source of oligomeric mucins in mouse airways. J Physiol. 2008 Apr 1;586(7):1977-92. doi: 10.1113/jphysiol.2007.149310. Epub 2008 Feb 7. PMID: 18258655; PMCID: PMC2375724.
LG7	29621286	-0.107842	1.27691e-06	29559403-29661119	intron variant	LGR4	leucine-rich repeat-containing G-protein coupled receptor 4	The LGR4 gene regulates growth during ocular development by modulating the expression of the transcription factor Pitx2, influencing anterior segment morphogenesis and potentially contributing to developmental disorders like glaucoma.	Siwko et al., Lgr4 in ocular development and glaucoma. J Ophthalmol. 2013;2013:987494. doi: 10.1155/2013/987494. Epub 2013 Jun 5. PMID: 23840940; PMCID: PMC3687499.
LG7	31247657	-0.0760611	2.74051e-07	31243100-31259823	intron variant	THRSP	thyroid hormone-induced protein B	The THRSP gene is associated with lipid metabolism and intramuscular fat accumulation, influencing growth and fat deposition in muscle tissues.	Schering et al., Increased expression of thyroid hormone responsive protein (THRSP) is the result but not the cause of higher intramuscular fat content in cattle. Int J Biol Sci. 2017 Apr 10;13(5):532-544. doi: 10.7150/ijbs.18775. PMID: 28539828; PMCID: PMC5441172.
LG7	31247657	-0.0760611	2.74051e-07	31243100-31259823	intron variant	MAMDC4	Thyroid hormone-induced protein B	MAMDC4 plays a crucial role in endosomal trafficking and impacted tight junctions and epithelial barrier function Moreover, MAMDC4 has been reported to be regulated by bacterial colonization	Pasternak et al., Wilson, H.L. Postnatal Regulation of MAMDC4 in the Porcine Intestinal Epithelium Is Influenced by Bacterial Colonization. Physiol. Rep. 2016, 4, doi:10.14814/phy2.13018.
LG7	31679659	-0.112342	2.06999e-06	31677012-31685387	intron variant	COL2A1	collagen alpha-1(II) chain	The COL2A1 gene encodes type II collagen essential for cartilage formation and linear growth; mutations cause spondyloepiphyseal dysplasia congenita (SEDC) leading to progressive growth deviations and short stature.	Terhal et al., Mutation-based growth charts for SEDC and other COL2A1 related dysplasias. Am J Med Genet C Semin Med Genet. 2012 Aug 15;160C(3):205-16. doi: 10.1002/ajmg.c.31332. Epub 2012 Jul 12. PMID: 22791362.
LG7	32877187	-0.0934168	7.60051e-07	32870558-32898640	intron variant	GHR	Growth hormone-binding protein (Precursor)	The GHR gene encodes the growth hormone receptor, and its genetic variants influence growth by affecting signaling pathways that regulate stature, with certain polymorphisms linked to idiopathic short stature.	Dias et al., Genetic variations at the human growth hormone receptor (GHR) gene locus are associated with idiopathic short stature. J Cell Mol Med. 2017 Nov;21(11):2985-2999. doi: 10.1111/jcmm.13210. Epub 2017 May 29. PMID: 28557176; PMCID: PMC5661101.
LG7	33646385	-0.107415	1.62016e-10	33498212-33739662	intron variant	TCF4	transcription factor 4	The TCF4 gene in connective tissue fibroblasts regulates muscle fiber type development and maturation, influencing myogenesis and growth.	Mathew et al., Connective tissue fibroblasts and Tcf4 regulate myogenesis. Development. 2011 Jan;138(2):371-84. doi: 10.1242/dev.057463. PMID: 21177349; PMCID: PMC3005608.
LG7	41547166	-0.10665	1.98894e-07	41504455-41582325	intron variant	Ntrk3	neurotrophic receptor tyrosine kinase 3	The NTRK3 gene interacts with NGF to regulate neurotrophin signaling, influencing growth-related processes like neuronal development, with variants altering this pathway in disorders.	Mercader et al., Association of NTRK3 and its interaction with NGF suggest an altered cross-regulation of the neurotrophin signaling pathway in eating disorders. Hum Mol Genet. 2008 May 1;17(9):1234-44. doi: 10.1093/hmg/ddn013. Epub 2008 Jan 18. PMID: 18203754.
LG7	43323322	-0.0792397	2.01172e-06	43321214-43329236	intron variant	TRIM33	E3 ubiquitin-protein ligase TRIM33	The TRIM33 gene represses the overactivation of alveolar macrophages, controlling inflammatory responses in allergic asthma by modulating macrophage polarization and cytokine secretion.	Lv et al., TRIM33 prevents the exacerbation of allergic asthma by restricting the overactivation of alveolar macrophages. Mucosal Immunol. 2025 Oct;18(5):1159-1170. doi: 10.1016/j.mucimm.2025.07.003. Epub 2025 Jul 16. PMID: 40681151.
LG7	44392724	-0.141403	1.39207e-07	44394169-44409228	upstream gene variant	SCAMP2	secretory carrier membrane protein 2	The SCAMP2 gene encodes a secretory carrier membrane protein that regulates vesicular trafficking and exocytosis in secretory pathways, contributing to the organization and function of secretory vesicles involved in mucus release from epithelial cells.	Lin et al., Secretory carrier membrane proteins interact and regulate trafficking of the organellar (Na+,K+)/H+ exchanger NHE7. J Cell Sci. 2005 May 1;118(Pt 9):1885-97. doi: 10.1242/jcs.02315. Epub 2005 Apr 19. PMID: 15840657.
LG7	64004877	-0.150356	3.65847e-07	63932810-64088019	intron variant	CCND2A	cyclin D2a	The CCND2 gene encodes a protein that, when overexpressed, modulates cell growth by enhancing proliferation after quiescence, contributing to increased invasiveness and tumor progression in cancer cells.	Liu et al., Overexpression of cyclin D2 is associated with increased in vivo invasiveness of human squamous carcinoma cells. Mol Carcinog. 2002 Jul;34(3):131-9. doi: 10.1002/mc.10057. PMID: 12112307.
LG7	65713002	-0.170212	8.59466e-08	65706839-65729640	intron variant	siah1	siah E3 ubiquitin protein ligase 1	The SIAH1 gene promotes growth in skin and hair follicles by regulating cellular processes during development, with expression patterns indicating its involvement in proliferation and differentiation.	Zhou et al., Characterization and functional analysis of SIAH1 during skin and hair follicle development in the angora rabbit (Oryctolagus cuniculus). Hereditas. 2020 Apr 6;157(1):10. doi: 10.1186/s41065-020-00126-0. PMID: 32252830; PMCID: PMC7137485.
LG8	16916446	-0.146292	5.97817e-09	16909325-16920203	intron variant	TGFB1I1	transforming growth factor beta-1-induced transcript 1	The TGFB1I1 gene enhances cell proliferation, viability, and migration in urothelial carcinoma, promoting tumor growth and epithelial-mesenchymal transition.	Liang et al., TGFB1I1 promotes cell proliferation and migration in urothelial carcinoma. Kaohsiung J Med Sci. 2024 Mar;40(3):269-279. doi: 10.1002/kjm2.12798. Epub 2024 Jan 5. PMID: 38180299; PMCID: PMC11895609.
LG8	16945611	-0.118677	1.24086e-08	16934976-16953251	intron variant	COL3A1	collagen alpha-1(III) chain-like	The COL3A1 gene encodes type III collagen, which is stimulated in gut fibroblasts and contributes to extracellular matrix support for mucosal tissues, indirectly aiding mucus layer integrity and secretion in inflammatory contexts.	Maehata et al., Type III collagen is essential for growth acceleration of human osteoblastic cells by ascorbic acid 2-phosphate, a long-acting vitamin C derivative. Matrix Biol. 2007 Jun;26(5):371-81. doi: 10.1016/j.matbio.2007.01.005. Epub 2007 Jan 19. PMID: 17306970.
LG8	17000725	-0.135728	3.835e-07	16998722-17011156	intron variant	SULT1ST6	sulfotransferase family 1, cytosolic sulfotransferase 6	Sulfotransferases like those in the SULT1 family (including SULT1ST6 variants) add sulfate groups to mucin oligosaccharides, increasing mucus viscosity and enhancing its protective barrier function against pathogens.	Bansil R, Turner BS. The biology of mucus: Composition, synthesis and organization. Adv Drug Deliv Rev. 2018 Jan 15;124:3-15. doi: 10.1016/j.addr.2017.09.023. Epub 2017 Sep 29. PMID: 28970050.
LG9	9983250	-0.119744	2.74486e-08	9969663-9983257	3 prime UTR variant	serpinb1	serpin peptidase inhibitor, clade B (ovalbumin), member 1	The SERPINB1 gene encodes an inhibitor that regulates inflammatory responses by mitigating excessive inflammation and restricting pro-inflammatory cytokine production during pulmonary infections like influenza.	Gong et al., Critical role of serpinB1 in regulating inflammatory responses in pulmonary influenza infection. J Infect Dis. 2011 Aug 15;204(4):592-600. doi: 10.1093/infdis/jir352. PMID: 21791661; PMCID: PMC3144176.
LG9	15122161	-0.143009	6.49935e-07	15122007-15132970	3 prime UTR variant	TFAP2A	transcription factor AP-2 alpha	The TFAP2A gene promotes cell proliferation, migration, and metastasis in triple-negative breast cancer while inhibiting ferroptosis through PRAME activation.	Pei et al., Transcription factor TFAP2A drives the growth and metastasis and blocks ferroptosis of triple-negative breast cancer by activating PRAME transcription. Naunyn Schmiedebergs Arch Pharmacol. 2026 Jan;399(2):2373-2385. doi: 10.1007/s00210-025-04359-6. Epub 2025 Aug 23. PMID: 40848133.
LG9	25237264	-0.114159	1.88067e-06	25239070-25239355	upstream gene variant	CD38	CD38 molecule	The CD38 gene encodes a multifunctional enzyme that regulates immune responses by conferring protection against bacterial and parasitic infections through modulation of leukocyte function, inflammatory responses, and NAD+ metabolism.	Glaría E, Valledor AF. Roles of CD38 in the Immune Response to Infection. Cells. 2020 Jan 16;9(1):228. doi: 10.3390/cells9010228. PMID: 31963337; PMCID: PMC7017097.
LG10	36748144	-0.0763636	7.7379e-07	36749128-36756694	upstream gene variant	mmp13	Collagenase 3	The MMP13 gene contributes to immune responses by having its enzymatic activity stimulated during inflammation in dental pulp, aiding in matrix remodeling and cytokine regulation as part of the inflammatory process.	Luo et al., Inhibition of SOX9 Promotes Inflammatory and Immune Responses of Dental Pulp. J Endod. 2018 May;44(5):792-799. doi: 10.1016/j.joen.2018.02.004. Epub 2018 Mar 20. PMID: 29571909.
LG11	30726538	-0.101486	1.2855e-06	30723965-30728712	missense variant	CD276	CD276 molecule	The CD276 gene (B7-H3) encodes an immune checkpoint protein that modulates immune responses by inhibiting T cell activation and function, playing roles in both immune suppression in cancer and potential activation in other contexts, making it a target for immunotherapy.	Picarda et al., Molecular Pathways: Targeting B7-H3 (CD276) for Human Cancer Immunotherapy. Clin Cancer Res. 2016 Jul 15;22(14):3425-3431. doi: 10.1158/1078-0432.CCR-15-2428. Epub 2016 May 20. PMID: 27208063; PMCID: PMC4947428.
LG11	30749782	-0.127181	1.62658e-09	30730133-30772167	intron variant	SIGLEC5	sialic acid binding Ig like lectin 5	The SIGLEC5 gene influences cellular and inflammatory immune responses, with nucleotide variants affecting cytokine secretion and responses to viral vaccines like mumps.	Ovsyannikova et al., Genome-wide determinants of cellular immune responses to mumps vaccine. Vaccine. 2023 Oct 20;41(44):6579-6588. doi: 10.1016/j.vaccine.2023.09.001. Epub 2023 Sep 29. PMID: 37778899.
LG11	32163401	-0.0838357	1.07009e-06	32163900-32178095	upstream gene variant	CLEC4G	C-type lectin domain family 4 member G	The CLEC4G gene encodes LSECtin, a lectin on liver sinusoidal endothelial cells that negatively regulates hepatic T-cell activation and proliferation, contributing to immune tolerance and suppression in the liver microenvironment.	Tang et al., Liver sinusoidal endothelial cell lectin, LSECtin, negatively regulates hepatic T-cell immune response. Gastroenterology. 2009 Oct;137(4):1498-508.e1-5. doi: 10.1053/j.gastro.2009.07.051. Epub 2009 Jul 24. PMID: 19632227; PMCID: PMC7127102.
LG11	39538503	-0.162618	9.14063e-09	39523195-39536936	upstream gene variant	COL6A1	collagen type VI alpha 1 chain	The COL6A1 gene promotes tumor cell growth and proliferation in clear cell renal cell carcinoma, correlating with advanced disease stages and reduced survival rates.	Wan et al., Upregulation of COL6A1 is predictive of poor prognosis in clear cell renal cell carcinoma patients. Oncotarget. 2015 Sep 29;6(29):27378-87. doi: 10.18632/oncotarget.4860. PMID: 26317545; PMCID: PMC4694996.
LG12	651127	-0.145167	3.8297e-07	625068-704650	intron variant	STXBP1	Syntaxin-binding protein 1	The STXBP1 gene (encoding Munc18a) facilitates mucin granule exocytosis in airway epithelial cells by coordinating SNARE complex formation, enabling regulated secretion of mucins to form the protective mucus layer.	Adler et al., Regulated mucin secretion from airway epithelial cells. Front Endocrinol (Lausanne). 2013 Sep 18;4:129. doi: 10.3389/fendo.2013.00129. PMID: 24065956; PMCID: PMC3776272.
LG12	24437586	-0.104079	5.41647e-07	24436139-24440672	missense variant	MPEG1	macrophage-expressed gene 1 protein-like	The MPEG1 gene is specifically expressed in macrophages, enabling the tracking and functional analysis of macrophage roles in innate immune responses during infection and inflammation.	Ellett et al., mpeg1 promoter transgenes direct macrophage-lineage expression in zebrafish. Blood. 2011 Jan 27;117(4):e49-56. doi: 10.1182/blood-2010-10-314120. Epub 2010 Nov 17. PMID: 21084707; PMCID: PMC3056479.
LG12	26500267	-0.115246	1.98396e-07	26495197-26504661	intron variant	CSGALNACT1	chondroitin sulfate N-acetylgalactosaminyltransferase 1	The CSGALNACT1 gene encodes an enzyme essential for chondroitin sulfate biosynthesis, which contributes to the structural integrity of extracellular matrices including those in mucosal tissues by facilitating glycosaminoglycan chain elongation necessary for proteoglycan formation in mucus.	Watanabe et al., Chondroitin sulfate N-acetylgalactosaminyltransferase-1 is required for normal cartilage development. Biochem J. 2010 Nov 15;432(1):47-55. doi: 10.1042/BJ20100847. PMID: 20812917; PMCID: PMC2995422.
LG13	10518679	-0.189522	1.85954e-10	10513921-10528713	intron variant	SULF1	extracellular sulfatase Sulf-1	The SULF1 gene desulfates heparan sulfate proteoglycans, inhibiting growth factor signaling and suppressing hepatocellular carcinoma cell proliferation and tumor growth while enhancing HDAC inhibitor effects.	Lai et al., SULF1 inhibits tumor growth and potentiates the effects of histone deacetylase inhibitors in hepatocellular carcinoma. Gastroenterology. 2006 Jun;130(7):2130-44. doi: 10.1053/j.gastro.2006.02.056. PMID: 16762634.
LG13	24041511	-0.0719235	1.55917e-06	24019110-24051853	intron variant	eif2ak2	eukaryotic translation initiation factor 2-alpha kinase 2	The EIF2AK2 gene (also known as PKR) modulates innate immune responses to bacterial infections by detecting double-stranded RNA, leading to activation of antiviral pathways and regulation of inflammation.	Smyth R, Sun J. Protein Kinase R in Bacterial Infections: Friend or Foe? Front Immunol. 2021 Jul 8;12:702142. doi: 10.3389/fimmu.2021.702142. PMID: 34305942; PMCID: PMC8297547.
LG13	25048061	-0.140508	2.25263e-09	25044260-25069109	intron variant	SRF	serum response factor	The SRF gene contributes to the immune gene repertoire and signaling networks in erythroid cells during bacterial infections, modulating immune profiles and responses.	Cai et al., Integrated Single-Cell and Bulk Transcriptomics Unveils Immune Profiles in Chick Erythroid Cells upon Avian Pathogenic Escherichia coli Infection. Animals (Basel). 2026 Jan 7;16(2):179. doi: 10.3390/ani16020179. PMID: 41594369; PMCID: PMC12837167.
LG14	13757085	-0.0965845	5.93321e-08	13738286-13806000	intron variant	NOTCH1A	Notch 1	The NOTCH1 gene, when mutated, impairs immune response by reducing immune cell infiltration and scores, facilitating tumor escape from immunosurveillance in laryngeal cancer.	Gong et al., NOTCH1 mutation associates with impaired immune response and decreased relapse-free survival in patients with resected T1-2N0 laryngeal cancer. Front Immunol. 2022 Jul 15;13:920253. doi: 10.3389/fimmu.2022.920253. PMID: 35911687; PMCID: PMC9336464.
LG14	17520468	-0.116731	6.04522e-07	17518745-17603349	3 prime UTR variant	B3GAT1A	beta-1,3-glucuronyltransferase 1 a	The B3GAT1 gene (GlcAT-S homolog in Drosophila) encodes a glucuronyltransferase involved in glycosaminoglycan synthesis, which contributes to mucus biosynthesis and barrier function. It plays a protective role in regulating intestinal inflammation by maintaining mucus integrity, with deficiencies leading to increased susceptibility to stress and inflammation.	Lee SH, Hwang D, Lee J-W, Goo T-W, Yun E-Y. The Identification of a Glucuronyltransferase-Related Gene, GlcAT-S, with Putative Mucus Protection and Anti-Inflammatory Effects from Gut-Damaged Drosophila by Dextran Sulfate Sodium (DSS). Biology. 2025; 14(5):513. https://doi.org/10.3390/biology14050513
LG14	23643393	-0.111844	2.18209e-08	23643297-23647326	5 prime UTR variant	FKRP	fukutin related protein	The FKRP gene facilitates the functional glycosylation of α-dystroglycan, a mucin-like glycoprotein, contributing to mucus-related barrier integrity by ensuring proper O-mannosylation essential for extracellular matrix interactions.	Xu et al., Adeno-associated virus 9 mediated FKRP gene therapy restores functional glycosylation of α-dystroglycan and improves muscle functions. Mol Ther. 2013 Oct;21(10):1832-40. doi: 10.1038/mt.2013.156. Epub 2013 Jul 2. PMID: 23817215; PMCID: PMC3808132.
LG14	32841976	-0.180716	1.15935e-10	32779092-32979604	intron variant	NBEA	neurobeachin	The NBEA gene regulates hematopoietic stem cell repopulation under stress conditions like transplantation by facilitating vesicular trafficking and cross-talk between stem cells and their niche to promote engraftment.	Holmfeldt et al., Functional screen identifies regulators of murine hematopoietic stem cell repopulation. J Exp Med. 2016 Mar 7;213(3):433-49. doi: 10.1084/jem.20150806. Epub 2016 Feb 15. Erratum in: J Exp Med. 2016 Oct 17;213(11):2525. doi: 10.1084/jem.2015080609232016c. PMID: 26880577; PMCID: PMC4813668.
LG14	41343827	-0.150602	3.01033e-07	41345133-41366574	upstream gene variant	DMBT1	deleted in malignant brain tumors 1	The DMBT1 gene encodes a mucin-like protein secreted in mucus that provides mucosal protection by binding to bacteria and modulating inflammation, with deletions impairing this barrier function and contributing to diseases like Crohn's.	Renner et al., DMBT1 confers mucosal protection in vivo and a deletion variant is associated with Crohn's disease. Gastroenterology. 2007 Nov;133(5):1499-509. doi: 10.1053/j.gastro.2007.08.007. Epub 2007 Aug 3. PMID: 17983803.
LG15	21306735	-0.125489	1.73438e-07	21240387-21556835	intron variant	ext1.S	exostosin glycosyltransferase 1 S homeolog	The EXT1 gene (EXT1.S likely referring to EXT1) is involved in heparan sulfate biosynthesis, which supports mucosal integrity and secretion in gastric tissues by regulating glycosaminoglycan chains essential for mucus structure.	Nozaki et al., Altered gastric chief cell lineage differentiation in histamine-deficient mice. Am J Physiol Gastrointest Liver Physiol. 2009 Jun;296(6):G1211-20. doi: 10.1152/ajpgi.90643.2008. Epub 2009 Apr 9. PMID: 19359424; PMCID: PMC2697940.
LG15	33214957	-0.225209	1.15194e-16	33211171-33268238	3 prime UTR variant	Cdk19	cyclin-dependent kinase 19	The CDK19 gene encodes a cyclin-dependent kinase that promotes cell growth by enhancing proliferation and migration in cancer cells, regulated through miRNA interactions, and its overexpression is linked to tumor progression.	Fan et al., Hotair promotes the migration and proliferation in ovarian cancer by miR-222-3p/CDK19 axis. Cell Mol Life Sci. 2022 Apr 22;79(5):254. doi: 10.1007/s00018-022-04250-0. PMID: 35451651; PMCID: PMC9033702.
LG15	37510507	-0.0835441	1.85308e-06	37487809-37572492	intron variant	rnf146	E3 ubiquitin-protein ligase rnf146	The RNF146 gene promotes tumor cell growth by enhancing proliferation, invasion, and survival through activation of the Wnt/β-catenin signaling pathway, with overexpression correlating to advanced stages in non-small cell lung cancer.	Gao et al., Overexpression of RNF146 in non-small cell lung cancer enhances proliferation and invasion of tumors through the Wnt/β-catenin signaling pathway. PLoS One. 2014 Jan 14;9(1):e85377. doi: 10.1371/journal.pone.0085377. PMID: 24454854; PMCID: PMC3891871.
LG16	14248438	-0.14514	2.94346e-07	14195390-14254405	intron variant	abca12	ATP-binding cassette, sub-family A (ABC1), member 12	The ABCA12 gene functions as a lipid transporter in epidermal keratinocytes, facilitating the transport and secretion of lipids via lamellar granules to form the intercellular lipid layer essential for the skin barrier. Defects in ABCA12 lead to congested lipid secretion, abnormal granule maturation, and loss of the lipid barrier, which is analogous to impaired mucus function in barrier protectio…	Akiyama et al., Mutations in lipid transporter ABCA12 in harlequin ichthyosis and functional recovery by corrective gene transfer. J Clin Invest. 2005 Jul;115(7):1777-84. doi: 10.1172/JCI24834. PMID: 16007253; PMCID: PMC1159149.
LG16	14278312	-0.129988	9.59772e-07	14279920-14285402	upstream gene variant	TUBA	tubulin, alpha chain	TUBA encodes α-tubulin to participate in vesicle transportation and extracellular secretion and contributed to the structure and motility of motile cilia on epithelial cells, which facilitate mucociliary clearance—the process of moving mucus and trapped particles or debris across the gill surface	Qu et al., Decoding the Role of Microtubules: A Trafficking Road for Vesicle. Theranostics 2025, 15, 5138–5152.
LG16	16716525	-0.163338	3.07672e-09	16676351-16730653	intron variant	b3galt1b	UDP-Gal:betaGlcNAc beta 1,3-galactosyltransferase, polypeptide 1b	The B3GALT1 gene encodes a beta-1,3-galactosyltransferase involved in the biosynthesis of O-linked glycans, which are critical for mucin structure and mucus function. Mutations in B3GALT1 lead to loss of wild-type allele expression and aberrant glycosylation patterns in colon cancer, potentially disrupting mucus barrier integrity and contributing to disease progression.	Venkitachalam et al., Biochemical and functional characterization of glycosylation-associated mutational landscapes in colon cancer. Sci Rep 6, 23642 (2016). https://doi.org/10.1038/srep23642
LG16	19873473	-0.101122	6.96164e-08	19779685-19886430	intron variant	FGFR3	fibroblast growth factor receptor 3-like	The FGFR3 gene regulates bone growth by controlling chondrocyte proliferation and differentiation in the growth plate; activating mutations lead to skeletal dysplasias like achondroplasia through altered signaling pathways.	Foldynova-Trantirkova et al., Sixteen years and counting: the current understanding of fibroblast growth factor receptor 3 (FGFR3) signaling in skeletal dysplasias. Hum Mutat. 2012 Jan;33(1):29-41. doi: 10.1002/humu.21636. Epub 2011 Nov 16. PMID: 22045636; PMCID: PMC3240715.
LG16	25118804	-0.103442	4.6794e-08	5116047-25119092	missense variant	CLEC17A	C-type lectin domain family 17, member A-like	The CLEC17A gene is upregulated in fish skin under stress, contributing to enhanced mucus secretion as part of adaptive responses, suggesting a conserved role in regulating mucosal barrier functions through carbohydrate recognition in glycosylated mucins.	Ao et al., (2015) Genome Sequencing of the Perciform Fish Larimichthys crocea Provides Insights into Molecular and Genetic Mechanisms of Stress Adaptation. PLoS Genet 11(4): e1005118. https://doi.org/10.1371/journal.pgen.1005118
LG17	569011	-0.0945386	6.67622e-11	546592-574020	intron variant	CMAH	cytidine monophospho-N-acetylneuraminic acid hydroxylase	The CMAH gene encodes an enzyme that hydroxylates Neu5Ac to Neu5Gc sialic acid, which is incorporated into mucins; its pseudogenization in humans alters mucus glycosylation, affecting mucus properties, barrier function, and interactions with diet and inflammation.	Kawanishi et al., Dietary Neu5Ac Intervention Protects Against Atherosclerosis Associated With Human-Like Neu5Gc Loss-Brief Report. Arterioscler Thromb Vasc Biol. 2021 Nov;41(11):2730-2739. doi: 10.1161/ATVBAHA.120.315280. Epub 2021 Sep 30. PMID: 34587757; PMCID: PMC8551057.
LG17	23765158	-0.155819	1.94269e-09	23758055-23763541	upstream gene variant	foxm1	forkhead box M1	The FOXM1 gene drives cyst growth in autosomal dominant polycystic kidney disease by regulating cell proliferation and epithelial cell functions, with upregulation leading to accelerated disease progression.	Yu et al., Transcription factor FoxM1 promotes cyst growth in PKD1 mutant ADPKD. Hum Mol Genet. 2023 Mar 20;32(7):1114-1126. doi: 10.1093/hmg/ddac273. PMID: 36322156; PMCID: PMC10026255.
LG17	35297646	-0.125176	7.01593e-07	25239070-25268251	intron variant	CEACAM1	CEA cell adhesion molecule 1	The CEACAM1 gene encodes a cell adhesion molecule that modulates immune responses by regulating T cell activation, inflammation, and interactions during infections, serving as a target for microbial evasion and therapeutic interventions.	Gray-Owen SD, Blumberg RS. CEACAM1: contact-dependent control of immunity. Nat Rev Immunol. 2006 Jun;6(6):433-46. doi: 10.1038/nri1864. PMID: 16724098.
LG18	1243980	-0.114226	4.51475e-12	1193481-1333203	intron variant	atg10	ATG10 autophagy related 10 homolog	The ATG10 gene produces two isoforms with roles in immune response against viral infections like HCV. The short isoform (ATG10S) activates innate immunity by upregulating IL28A/B and ds-RNA-sensing genes (e.g., ddx-58, tlr-3, tlr-7, irf-3, irf-7), promoting autophagolysosome formation, and facilitating lysosomal degradation of viral replicons, thus enhancing antiviral defense. The long isoform (A…	Zhao et al., Dual Roles of Two Isoforms of Autophagy-related Gene ATG10 in HCV-Subgenomic replicon Mediated Autophagy Flux and Innate Immunity. Sci Rep. 2017 Sep 12;7(1):11250. doi: 10.1038/s41598-017-11105-3. PMID: 28900156; PMCID: PMC5595887.
LG18	22638100	-0.122565	9.14462e-07	22634785-22638888	missense variant	CXCR4B	C-X-C chemokine receptor 4-b	The CXCR4 gene (CXCR4B likely referring to CXCR4) regulates immune responses by modulating chemokine signaling, leading to suppression of anti-tumor immunity in cancers like pancreatic ductal adenocarcinoma through impairment of CD103+ dendritic cell function.	Biasci et al., CXCR4 inhibition in human pancreatic and colorectal cancers induces an integrated immune response. Proc Natl Acad Sci U S A. 2020 Nov 17;117(46):28960-28970. doi: 10.1073/pnas.2013644117. Epub 2020 Oct 30. PMID: 33127761; PMCID: PMC7682333.
LG18	22686158	-0.15064	7.22555e-10	22613059-22727102	intron variant	XCR1B	chemokine (C motif) receptor 1b	The XCR1 gene (likely XCR1B referring to XCR1) encodes a chemokine receptor that facilitates dendritic cell-mediated cytotoxic T-cell responses, playing a key role in antiviral and antitumor immunity.	Lei Y, Takahama Y. XCL1 and XCR1 in the immune system. Microbes Infect. 2012 Mar;14(3):262-7. doi: 10.1016/j.micinf.2011.10.003. Epub 2011 Oct 31. PMID: 22100876.
LG18	32219032	-0.145875	6.6916e-11	32219532-32238287	upstream gene variant	TRIM25	E3 ubiquitin/ISG15 ligase TRIM25-like	The TRIM25 gene encodes an E3 ubiquitin ligase that regulates the innate immune response by ubiquitinating key antiviral proteins like RIG-I, enhancing interferon production and restricting viral replication.	Martín-Vicente et al., TRIM25 in the Regulation of the Antiviral Innate Immunity. Front Immunol. 2017 Sep 22;8:1187. doi: 10.3389/fimmu.2017.01187. PMID: 29018447; PMCID: PMC5614919.
LG18	36223713	-0.0959721	4.55353e-08	36206899-36235278	intron variant	IGLL1	immunoglobulin lambda-like polypeptide 1-like	The IGLL1 gene positively correlates with splenic immunoglobulins (IgA, IgD, IgE, IgG, IgM), enhancing humoral immunity and immunoglobulin gene expression for adaptation to harsh environments.	Yu et al., Splenic comparative transcriptome analysis reveals the immunological mode of undomesticated Gayal (Bos frontalis) for adapting to harsh environments. BMC Genomics. 2025 May 21;26(1):514. doi: 10.1186/s12864-025-11718-3. PMID: 40394466; PMCID: PMC12093757.
LG19	8142456	-0.151665	1.96642e-08	7895643-8292705	intron variant	alk	anaplastic lymphoma receptor tyrosine kinase	The ALK gene encodes a receptor tyrosine kinase that promotes cell growth and neurite outgrowth in neuronal cells, such as neuroblastoma cells, by inducing tyrosine phosphorylation of substrates like IRS-1, Shc, and c-Cbl, leading to activation of the MAP kinase (ERK1/2) signaling cascade.	Motegi et al., ALK receptor tyrosine kinase promotes cell growth and neurite outgrowth. J Cell Sci. 2004 Jul 1;117(Pt 15):3319-29. doi: 10.1242/jcs.01183. PMID: 15226403.
LG19	29207689	-0.148267	2.02857e-09	29205011-29210346	missense variant	TCF7	transcription factor 7	The TCF7 gene upregulates in stressed natural killer cells, contributing to immunopathology by promoting their activation and interaction in inflammatory responses.	Wu et al., TCF7 enhances pulmonary hypertension by boosting stressed natural killer cells and their interaction with pulmonary arterial smooth muscle cells. Respir Res. 2025 May 29;26(1):202. doi: 10.1186/s12931-025-03276-9. PMID: 40442690; PMCID: PMC12121176.
LG20	16852664	-0.157465	3.13303e-08	16850616-16902526	intron variant	samhd1	Deoxynucleoside triphosphate triphosphohydrolase SAMHD1	The SAMHD1 gene acts as a negative regulator of the innate immune response by controlling cell-intrinsic antiviral mechanisms, with mutations leading to excessive interferon production in Aicardi-Goutières syndrome.	Rice et al., Mutations involved in Aicardi-Goutières syndrome implicate SAMHD1 as regulator of the innate immune response. Nat Genet. 2009 Jul;41(7):829-32. doi: 10.1038/ng.373. Epub 2009 Jun 14. PMID: 19525956; PMCID: PMC4154505.
LG20	24442778	-0.136898	8.46795e-08	24440217-24446502	intron variant	IL17RB	interleukin 17 receptor B	The IL17RB gene encodes a subunit of the receptor for IL-17B, which induces type 2 cytokine secretion from innate type 2 lymphocytes and NKT cells, thereby promoting type 2 inflammatory immune responses in the human immune system.	Ramirez-Carrozzi et al., Cutting Edge: IL-17B Uses IL-17RA and IL-17RB to Induce Type 2 Inflammation from Human Lymphocytes. J Immunol. 2019 Apr 1;202(7):1935-1941. doi: 10.4049/jimmunol.1800696. Epub 2019 Feb 15. PMID: 30770417.
LG22	9968046	-0.118607	5.47876e-07	9966057-9986078	intron variant	mhc1uea	major histocompatibility complex class I UEA	The HLA-E gene (MHC class I molecule) encodes a nonclassical MHC protein that presents peptides to NK cells and T lymphocytes, modulating innate and adaptive immune responses through interactions with receptors like NKG2-CD94.	Gillespie et al., HLA-E: Immune Receptor Functional Mechanisms Revealed by Structural Studies. Immunol Rev. 2025 Jan;329(1):e13434. doi: 10.1111/imr.13434. PMID: 39753525; PMCID: PMC11698700.
LG22	10280389	-0.0971742	1.94975e-07	10282275-10283636	upstream gene variant	HLA-F	Class I histocompatibility antigen, F10 alpha chain	The HLA-F gene encodes an immunomodulatory protein expressed in the endometrium during implantation, influencing immune cell infiltration such as anti-inflammatory M2 macrophages and uterine natural killer cells, with expression levels affected by genetic polymorphisms and correlated with progesterone, modulating maternal immune responses for pregnancy success.	Papúchová et al., Endometrial HLA-F expression is influenced by genotypes and correlates differently with immune cell infiltration in IVF and recurrent implantation failure patients. Hum Reprod. 2022 Jul 30;37(8):1816-1834. doi: 10.1093/humrep/deac118. PMID: 35689445.
LG22	12308973	-0.142302	8.03997e-07	12309467-12312066	upstream gene variant	PRF1	perforin-1-like	The PRF1 gene encodes perforin, a protein that modulates immune system activation and inflammation by facilitating cytolytic activity in immune cells, with hypomorphic mutations increasing the risk of autoimmunity such as multiple sclerosis and type 1 diabetes through altered immune regulation.	Sidore et al., PRF1 mutation alters immune system activation, inflammation, and risk of autoimmunity. Mult Scler. 2021 Aug;27(9):1332-1340. doi: 10.1177/1352458520963937. Epub 2020 Oct 14. PMID: 33566725; PMCID: PMC8044257.
LG22	12929766	-0.119352	2.22739e-08	12876059-12996148	intron variant	LECT2	galactose-specific lectin nattectin	The LECT2 gene modulates the host immune response by mediating antibacterial protection against pathogens like E. coli through activation of large lymphocytes, suggesting a conserved role in innate immunity.	Wang et al., Characterization of the LECT2 gene and its protective effects against microbial infection via large lymphocytes in Lampetra japonica. Dev Comp Immunol. 2018 Feb;79:75-85. doi: 10.1016/j.dci.2017.09.018. Epub 2017 Oct 19. PMID: 29056545.
LG22	33866957	-0.130971	7.3619e-07	33854420-33877699	intron variant	ST6GALNAC1	ST6 N-acetylgalactosaminide alpha-2,6-sialyltransferase 1	The ST6GALNAC1 gene encodes a sialyltransferase specifically expressed in goblet cells that adds terminal sialic acids to intestinal mucins, protecting the mucus barrier from bacterial degradation, maintaining integrity, and supporting commensal homeostasis.	Yao et al., Mucus sialylation determines intestinal host-commensal homeostasis. Cell. 2022 Mar 31;185(7):1172-1188.e28. doi: 10.1016/j.cell.2022.02.013. Epub 2022 Mar 17. PMID: 35303419; PMCID: PMC9088855.
LG22	33925084	-0.11828	1.20585e-06	33923480-33945388	intron variant	ST3GAL1	CMP-N-acetylneuraminate-beta-galactosamide-alpha-2,3-sialyltransferase 1	The ST3GAL1 gene encodes a sialyltransferase that adds α2,3-linked sialic acids to mucins, which is crucial for maintaining mucus biophysical properties like hydration and clearance; its downregulation in cystic fibrosis leads to reduced sialylation, impairing mucus transport and exacerbating muco-obstructive disease.	Harris et al., Reduced sialylation of airway mucin impairs mucus transport by altering the biophysical properties of mucin. Sci Rep. 2024 Jul 17;14(1):16568. doi: 10.1038/s41598-024-66510-2. PMID: 39019950; PMCID: PMC11255327.
LG23	42080858	-0.144398	8.99222e-07	42081912-42084810	upstream gene variant	GZMA	granzyme A	The GZMA gene is identified as a candidate biomarker participating in the immune response in the context of COPD and macrophage polarization, emerging from the overlap of coexpressed genes related to macrophage polarization and differentially expressed genes between COPD and normal samples.	Zhao et al., Identification of Macrophage Polarization-Related Genes as Biomarkers of Chronic Obstructive Pulmonary Disease Based on Bioinformatics Analyses. Biomed Res Int. 2021 Jun 20;2021:9921012. doi: 10.1155/2021/9921012. PMID: 34250093; PMCID: PMC8238569.
