# Supplementary material for: Identification of Association Between Mucus Microbiota and Gene Expression in the Gill of a Streptococcus agalactiae-Resistant Nile Tilapia Strain Though Multi-Omics Analyses
Source: Animals (Basel). 2026 May 2;16(9):1389. doi: 10.3390/ani16091389 (PMC13163006; doi:10.3390/ani16091389)
Supplement: Supplementary file 1 [file animals-16-01389-s001.zip › Table S1 Abundance of microbiota at class level.xlsx]

## Sheet: Table S1 class_abund
Table S1 Abundance of microbiota at class level.
Taxa	GIFT gill				GIFT intestine				ZL gill				ZL intestine
	0 h	12 h	24 h	48 h	0 h	12 h	24 h	48 h	0 h	12 h	24 h	48 h	0 h	12 h	24 h	48 h
d__Bacteria|p__Fusobacteria|c__Fusobacteriia	0.438487	0.0116188	0.107523	0.160934	0.812563	0.546933	0.704013	0.322623	0.241598	0.0709716	0.0667801	0.163225	0.74678	0.660403	0.734675	0.649483
d__Bacteria|p__Proteobacteria|c__Betaproteobacteria	0.109985	0.131933	0.226449	0.434975	0.000225571	0.0158201	0.00856662	0.0142603	0.546215	0.362402	0.355077	0.160637	0.0220524	0.0141295	0.00336848	0.00301226
d__Bacteria|p__Bacteroidetes|c__Bacteroidia	0.0355243	0.00267344	0.0158405	0.0403744	0.132639	0.238153	0.213657	0.262657	0.0406676	0.0154164	0.0116176	0.0340429	0.164883	0.163374	0.140094	0.251862
d__Bacteria|p__Bacteroidetes|c__Flavobacteriia	0.0299398	0.107971	0.182258	0.0468339	5.94e-06	0.00136498	0.0132284	0.00162974	0.0118282	0.39395	0.228191	0.102608	9.3e-06	3.2e-05	0.0119494	2.31e-05
d__Bacteria|p__Firmicutes|c__Bacilli	0.000843517	0.636301	0.0157466	0.0543718	9.2e-05	0.10071	0.00249109	0.0341849	0.00104678	0.0315916	0.00325337	0.0293446	0.000223158	0.0131134	0.0280489	0.00939025
d__Bacteria|p__Proteobacteria|c__Gammaproteobacteria	0.0684494	0.0559454	0.0704201	0.0389678	0.0167338	0.0562097	0.0351115	0.0497171	0.00857026	0.0753906	0.149936	0.0514652	0.0442039	0.0147782	0.0713579	0.0262804
d__Bacteria|p__Proteobacteria|c__Alphaproteobacteria	0.079936	0.0186452	0.115902	0.07309	0.00224384	0.000528579	0.00970403	0.206905	0.0348652	0.0230477	0.055391	0.0848877	0.000917428	0.000840358	0.00268709	0.0133823
d__Bacteria|p__Bacteroidetes|c__Cytophagia	0.0243375	0.0166016	0.0504459	0.0471755	8.9e-06	6.53e-05	7.21e-05	3.97e-05	0.0120517	0.0145974	0.0303527	0.0819336	6.2e-06	3.2e-06	0.000531258	4.23e-05
d__Bacteria|p__Bacteroidetes|c__Chitinophagia	0.0182347	0.00279481	0.0893668	0.0304396	8.9e-06	3.11e-05	0.00113341	0.00157012	0.0143413	0.00158108	0.0299138	0.0885995	0	0	0.00011934	0.000115265
d__Bacteria|p__Firmicutes|c__Clostridia	0.00810488	0.000232901	0.000757629	0.00337941	0.0290541	0.00770171	0.00687653	0.0288186	0.00593959	0.00179836	0.000789587	0.0103318	0.0156304	0.0783194	0.000334923	0.0227379
d__Bacteria|p__Verrucomicrobia|c__Verrucomicrobiae	0.00600371	0.00056093	0.0317507	0.00466516	5.94e-06	0.0316836	0.00165005	0.0106828	0.00105854	0.00129696	0.00775108	0.029136	0.000167369	0.0467948	0.00394594	0.0170246
d__Bacteria|p__Deinococcus-Thermus|c__Deinococci	0.00114078	0.00303755	0.0303324	0.0112532	8.9e-06	3.11e-06	0.00198646	6.96e-05	0.000239152	0.0021226	0.00122624	0.0934039	3.1e-06	0	3.85e-05	8.07e-05
d__Bacteria|p__unclassified_Bacteria|c__unclassified_Bacteria	0.0218222	0.00915201	0.0132706	0.0136117	0.000192922	3.11e-05	4e-06	0.00272949	0.031815	0.00207246	0.00933704	0.0190585	4.34e-05	7.03e-05	0.00012704	0.00065701
d__Bacteria|p__Bacteroidetes|c__unclassified_Bacteroidetes	0.0160573	0.000308347	0.00703685	0.0145923	9.2e-05	3.11e-06	4.41e-05	0.00118256	0.00419104	0.000197218	0.0306174	0.0317459	0.000666375	3.2e-06	1.92e-05	4.99e-05
d__Bacteria|p__Actinobacteria|c__Actinobacteria	0.00463426	0.000308347	0.00406998	0.00667438	0.000231507	0.000329585	0.000732909	0.0552258	0.00186225	0.000959346	0.0039864	0.00689644	0.00188135	0.000798819	0.00181321	0.00293541
d__Bacteria|p__Chlamydiae|c__Chlamydiia	0.00457075	0.00124651	0.0251896	0.00744775	0.000356164	3.11e-06	4e-06	0.00160324	0.00650023	0.000528142	0.00222849	0.00235555	3.1e-06	3.83e-05	1.15e-05	3.84e-06
d__Bacteria|p__Cyanobacteria_Chloroplast|c__Chloroplast	0.029955	1.31e-05	0.00047276	4.03e-05	0.00195297	9.33e-05	4.41e-05	0.00165293	0.011985	2.01e-05	3.62e-05	0.000118967	0.000223158	0.000146983	7.7e-05	1.92e-05
d__Bacteria|p__Bacteroidetes|c__Saprospiria	0.0287253	1.97e-05	2.73e-05	0	0	0	0	0	0.0100287	3.34e-06	2.49e-05	8.05e-05	0	0	0	0
d__Bacteria|p__Proteobacteria|c__Deltaproteobacteria	0.0173937	8.53e-05	0.00271837	0.00463829	0.00148996	4.97e-05	1.2e-05	0.000344499	0.00434394	4.68e-05	0.00218098	0.00295039	0.000365732	0.00011503	0.000100092	5.38e-05
d__Bacteria|p__Bacteroidetes|c__Sphingobacteriia	0.00119414	0.00010825	0.00225167	0.0012608	5.94e-06	0	0	1.99e-05	0.000619443	0.00114654	0.00767416	0.00389297	0	0	0.000161687	2.31e-05
d__Bacteria|p__Proteobacteria|c__unclassified_Proteobacteria	0.00596814	0.000324749	0.0024335	0.00255615	8.9e-06	3.11e-06	0	9.94e-06	0.00381467	0.000407806	0.000490947	0.00103959	6.2e-06	0	0	0
d__Bacteria|p__Firmicutes|c__Erysipelotrichia	9.65e-05	6.56e-06	1.52e-05	0	9.79e-05	3.11e-06	0.000108134	8.94e-05	0.000548873	0.000143735	0.000104072	0.00048502	0.00121497	0.00675801	0.000473512	0.00260115
d__Bacteria|p__Proteobacteria|c__Oligoflexia	0.00618664	0	0.000336387	9.4e-05	5.34e-05	0	0	0.000102687	0.000709615	1.34e-05	0.000162895	0.000397167	9.3e-06	0	3.85e-06	1.54e-05
d__Bacteria|p__Cyanobacteria_Chloroplast|c__unclassified_Cyanobacteria_Chloroplast	0.00141772	1.31e-05	0.00196377	4.99e-05	0.000721233	4.35e-05	8.41e-05	0.000894371	0.0001529	3.34e-06	0.00228279	9.52e-05	8.37e-05	4.79e-05	1.15e-05	3.84e-06
d__Bacteria|p__Acidobacteria|c__Vicinamibacteria	0.00698951	0	2.12e-05	0	0	0	0	0	8.23e-05	6.69e-06	4.52e-06	0	0	0	0	0
d__Bacteria|p__Candidatus_Saccharibacteria|c__norank_Candidatus_Saccharibacteria	0.00577505	2.62e-05	0.000169709	8.64e-05	0	0	4e-06	2.32e-05	0.000399893	2.01e-05	3.85e-05	1.83e-06	0	6.39e-06	1.15e-05	0
d__Bacteria|p__Verrucomicrobia|c__Opitutae	0.00114332	1.31e-05	0.00189104	0.00192095	0	0	0	3.31e-06	1.18e-05	6.69e-06	0.000246605	0.000567382	0	0	0	0
d__Bacteria|p__Gemmatimonadetes|c__Gemmatimonadetes	0.00403465	0	1.52e-05	0	0	0	0	0	0.00052143	0	2.71e-05	1.65e-05	0	0	0	3.84e-06
d__Bacteria|p__Spirochaetes|c__Spirochaetia	0.000200716	0	3.03e-06	0	0.000988356	0.000108825	4.81e-05	0.00194112	3.92e-06	0	2.26e-06	1.1e-05	0.000619884	4.15e-05	1.92e-05	0.000153687
d__Bacteria|p__Acidobacteria|c__Acidobacteria_Gp6	0.00361544	0	0	0	0	3.11e-06	0	0	0.000399893	0	9.05e-06	0	0	0	0	0
d__Bacteria|p__Cyanobacteria_Chloroplast|c__Cyanobacteria	0.00274143	1.31e-05	6.36e-05	1.92e-06	0.000115753	0	4e-06	5.3e-05	0.000262675	1.34e-05	9.05e-06	8.79e-05	0	6.07e-05	3.85e-06	0
d__Bacteria|p__Verrucomicrobia|c__Subdivision3	0.00292436	0	9.09e-06	0	0	0	0	0	0.000188185	0	4.52e-06	0	0	0	0	0
d__Bacteria|p__Acidobacteria|c__Acidobacteria_Gp3	0.00241114	0	0	0	0	0	0	1.66e-05	0.000556714	6.69e-06	2.26e-06	0	0	0	0	0
d__Bacteria|p__Chloroflexi|c__Chloroflexia	0.00208593	0	0	0	0	0	0	0	0.000478304	0	9.05e-06	0.000142761	0	0	0	0
d__Bacteria|p__Planctomycetes|c__Phycisphaerae	0.00204019	0	0	0	0	0	0	0	8.63e-05	0	0	3.66e-06	0	0	0	0
d__Bacteria|p__Acidobacteria|c__Blastocatellia	0.0010798	3.28e-06	0.000566706	1.92e-05	0	0	1.6e-05	0	0.000133298	0.00010028	8.82e-05	1.1e-05	0	0	7.7e-06	0
d__Bacteria|p__Chloroflexi|c__Caldilineae	0.00121192	0	2.42e-05	0	0	0	0	0	0.000462622	0	0	0	0	3.2e-06	0	0
d__Bacteria|p__Actinobacteria|c__Acidimicrobiia	0.000947687	0	0.000127282	1.73e-05	0	0	0	0.000423998	7.84e-05	6.69e-06	0	1.83e-05	0	3.2e-06	0	3.84e-06
d__Bacteria|p__Armatimonadetes|c__norank_Armatimonadetes	0.000894332	0	3.03e-06	8.06e-05	0	0	0	0	0.000125457	3.34e-06	1.81e-05	0	0	0	0	0
d__Bacteria|p__Planctomycetes|c__Planctomycetacia	0.000543713	0	4.24e-05	2.3e-05	5.94e-06	0	0	0.000102687	0	0	0	6.77e-05	3.1e-06	3.2e-06	0	7.68e-06
d__Bacteria|p__Firmicutes|c__unclassified_Firmicutes	1.27e-05	3.28e-06	6.06e-06	2.69e-05	2.67e-05	0.000108825	0.000388482	2.32e-05	0.00014898	0	4.52e-06	3.66e-06	0	9.59e-06	0	2.31e-05
d__Bacteria|p__Verrucomicrobia|c__unclassified_Verrucomicrobia	6.86e-05	0	6.06e-06	4.03e-05	0	0	0	0	0.000529271	0	2.04e-05	0	0	0	0	0
d__Bacteria|p__Verrucomicrobia|c__Spartobacteria	0.000492899	0	0	0	1.78e-05	0	0	9.94e-06	3.92e-06	0	0	2.93e-05	0	3.2e-06	0	0
d__Bacteria|p__Acidobacteria|c__Acidobacteria_Gp16	0.000424299	0	0	0	0	3.11e-06	4e-06	4.64e-05	0	0	4.52e-06	0	0	2.88e-05	0	0
d__Bacteria|p__Abditibacteriota|c__Abditibacteria	0.000340456	0	2.12e-05	1.73e-05	0	0	0	0	1.96e-05	0	2.26e-06	3.66e-05	0	0	0	0
d__Bacteria|p__Rhodothermaeota|c__Rhodothermia	5.59e-05	2.3e-05	6.67e-05	2.49e-05	0	0	0	0	6.27e-05	8.02e-05	5.66e-05	2.93e-05	0	0	0	0
d__Bacteria|p__Armatimonadetes|c__Fimbriimonadia	2.03e-05	0	7.27e-05	0.000120899	0	0	0	0	7.45e-05	0	2.71e-05	5.31e-05	0	0	0	0
d__Archaea|p__Euryarchaeota|c__Halobacteria	0.000104169	1.31e-05	3.64e-05	4.99e-05	2.97e-06	0	0	0	2.74e-05	0	6.79e-06	0.000117137	0	0	0	7.68e-06
d__Bacteria|p__Planctomycetes|c__unclassified_Planctomycetes	0.000276938	0	0	0	0	0	0	0	3.92e-05	0	0	0	0	0	0	0
d__Bacteria|p__Chloroflexi|c__Thermomicrobia	2.29e-05	0	0.000133343	3.65e-05	0	0	0	6.96e-05	0	1e-05	0	0	0	1.92e-05	0	0
d__Bacteria|p__Actinobacteria|c__Thermoleophilia	5.59e-05	0	0	1.92e-06	2.97e-06	3.11e-06	0	0.000135812	0	3.34e-06	0	1.83e-06	0	6.39e-06	0	0
d__Bacteria|p__Actinobacteria|c__Rubrobacteria	0.00010671	0	0	3.84e-05	0	0	4e-06	0	0	3.34e-06	0	0	0	4.47e-05	0	0
d__Eukaryota|p__Plantae|c__Liliopsida	2.03e-05	0	0.000103037	0	5.94e-06	0	0	1.99e-05	0	0	0	9.15e-06	0	3.2e-06	0	0
d__Bacteria|p__Actinobacteria|c__unclassified_Actinobacteria	8.64e-05	0	2.42e-05	0	0	0	0	4.64e-05	0	0	0	0	3.1e-06	0	0	0
d__Bacteria|p__Synergistetes|c__Synergistia	0	0	0	0	0	0	0	9.94e-06	0.000105854	0	0	1.1e-05	0	0	0	0
d__Bacteria|p__Armatimonadetes|c__Armatimonadia	7.62e-05	0	3.03e-06	0	0	0	0	0	4.7e-05	0	0	0	0	0	0	0
d__Bacteria|p__Gemmatimonadetes|c__Longimicrobia	4.07e-05	0	0	5.37e-05	0	0	0	0	0	3.34e-06	6.79e-06	0	0	0	0	0
d__Bacteria|p__Firmicutes|c__Negativicutes	2.54e-06	3.28e-06	0	0	2.97e-06	0	0	3.64e-05	0	1.67e-05	2.26e-06	1.46e-05	0	0	0	0
d__Bacteria|p__Parcubacteria|c__norank_Parcubacteria	2.54e-06	0	3.03e-06	0	0	0	0	0	7.06e-05	0	0	0	0	0	0	0
d__Bacteria|p__Acidobacteria|c__Holophagae	2.54e-06	0	0	0	0	0	0	0	5.88e-05	0	0	5.49e-06	0	0	0	0
d__Bacteria|p__Nitrospirae|c__Nitrospira	5.84e-05	0	0	0	0	0	0	0	0	0	0	0	0	0	0	0
d__unclassified|p__unclassified|c__unclassified	2.03e-05	0	0	7.68e-06	0	0	0	6.62e-06	0	0	2.26e-06	1.83e-05	0	0	0	0
d__Bacteria|p__Chloroflexi|c__Anaerolineae	4.07e-05	0	0	0	0	0	0	0	0	0	0	1.1e-05	0	0	0	0
d__Bacteria|p__Thermotogae|c__Thermotogae	0	0	6.06e-06	7.68e-06	2.37e-05	0	0	6.62e-06	3.92e-06	0	0	0	0	0	0	0
d__Bacteria|p__Acidobacteria|c__unclassified_Acidobacteria	0	0	0	0	0	0	0	0	2.35e-05	0	0	0	0	0	0	0
d__Bacteria|p__Tenericutes|c__Mollicutes	0	0	0	0	0	3.11e-06	8.01e-06	0	0	0	0	0	0	0	7.7e-06	0
d__Bacteria|p__Actinobacteria|c__Nitriliruptoria	0	0	3.03e-06	0	0	0	0	1.32e-05	0	0	0	0	0	0	0	0
d__Bacteria|p__Atribacteria|c__norank_Atribacteria	0	0	0	0	1.48e-05	0	0	0	0	0	0	0	0	0	0	0
d__Bacteria|p__Campilobacterota|c__Campylobacteria	0	0	0	0	0	3.11e-06	0	0	0	6.69e-06	2.26e-06	0	0	0	0	0
d__Bacteria|p__Chloroflexi|c__unclassified_Chloroflexi	1.02e-05	0	0	0	0	0	0	0	0	0	0	0	0	0	0	0
d__Bacteria|p__Armatimonadetes|c__unclassified_Armatimonadetes	7.62e-06	0	0	0	0	0	0	0	0	0	0	0	0	0	0	0
d__Bacteria|p__Actinobacteria|c__Coriobacteriia	0	0	0	0	0	3.11e-06	0	0	0	0	0	0	0	0	0	3.84e-06
d__Bacteria|p__Deferribacteres|c__Deferribacteres	2.54e-06	0	0	0	0	0	0	0	0	3.34e-06	0	0	0	0	0	0
