# Supplementary material for: Identification of Association Between Mucus Microbiota and Gene Expression in the Gill of a Streptococcus agalactiae-Resistant Nile Tilapia Strain Though Multi-Omics Analyses
Source: Animals (Basel). 2026 May 2;16(9):1389. doi: 10.3390/ani16091389 (PMC13163006; doi:10.3390/ani16091389)
Supplement: Supplementary file 1 [file animals-16-01389-s001.zip › Table S2 Abundance of microbiota at genus level.xlsx]

## Sheet: Table S2 genus_abund
Table S2 Abundance of microbiota at genus level.
Taxa	GIFT gill				GIFT intestine				ZL gill				ZL intestine
	0 h	12 h	24 h	48 h	0 h	12 h	24 h	48 h	0 h	12 h	24 h	48 h	0 h	12 h	24 h	48 h
d__Bacteria|p__Fusobacteria|c__Fusobacteriia|o__Fusobacteriales|f__Fusobacteriaceae|g__Cetobacterium	0.427849	0.0106675	0.103922	0.142544	0.808645	0.525628	0.672934	0.261809	0.24054	0.0691398	0.0656738	0.149765	0.746117	0.61056	0.729944	0.612629
d__Bacteria|p__Bacteroidetes|c__Bacteroidia|o__Bacteroidales|f__unclassified_Bacteroidales|g__unclassified_Bacteroidales	0.0354582	0.00263407	0.0157011	0.0387989	0.132618	0.23814	0.213649	0.261133	0.0397502	0.0153997	0.0115452	0.0320772	0.164864	0.163352	0.140075	0.251812
d__Bacteria|p__Proteobacteria|c__Betaproteobacteria|o__unclassified_Betaproteobacteria|f__unclassified_Betaproteobacteria|g__unclassified_Betaproteobacteria	0.0279301	0.0399408	0.0502914	0.291581	0	3.10929e-06	1.20149e-05	3.31249e-06	0.492684	0.0135311	0.0185496	0.0336952	0	6.39055e-06	0	2.3053e-05
d__Bacteria|p__Firmicutes|c__Bacilli|o__Lactobacillales|f__Streptococcaceae|g__Streptococcus	0.000170228	0.636085	0.0150768	0.051714	2.96804e-06	0.100601	0.00221475	0.02596	0.000133298	0.0312473	0.00312215	0.0188096	2.47954e-05	0.0126437	0.0280181	0.00807239
d__Bacteria|p__Bacteroidetes|c__Flavobacteriia|o__Flavobacteriales|f__Flavobacteriaceae|g__Flavobacterium	0.0273127	0.0618236	0.0975795	0.034696	2.96804e-06	0.000879929	0.0039489	0.00142106	0.0071824	0.312399	0.210263	0.0959956	6.19884e-06	2.23669e-05	0.0099707	1.92108e-05
d__Bacteria|p__Proteobacteria|c__Betaproteobacteria|o__Burkholderiales|f__Comamonadaceae|g__Hydrogenophaga	0.00397622	0.00721664	0.0434091	0.0399196	0	3.10929e-06	0.000176219	6.62497e-06	0.00119184	0.177459	0.158793	0.00656699	3.09942e-06	3.19528e-06	0.000173236	7.68433e-06
d__Bacteria|p__Proteobacteria|c__Gammaproteobacteria|o__Enterobacterales|f__Enterobacteriaceae|g__Plesiomonas	0.0230494	0.00221092	0.00572161	0.0174286	0.0165023	0.0456102	0.0273779	0.0466498	0.00134474	0.00234321	0.00619227	0.0169794	0.0329158	0.0125606	0.0633274	0.0261075
d__Bacteria|p__Proteobacteria|c__Gammaproteobacteria|o__Chromatiales|f__Chromatiaceae|g__Rheinheimera	0.00858508	0.0445004	0.0267867	0.00424681	2.96804e-06	0.000102607	4.00497e-05	0.000129187	0.00318739	0.0585569	0.12273	0.00959974	0	1.27811e-05	3.07975e-05	0
d__Bacteria|p__Fusobacteria|c__Fusobacteriia|o__Fusobacteriales|f__Fusobacteriaceae|g__unclassified_Fusobacteriaceae	0.010638	0.000948004	0.00360025	0.0183881	0.00391781	0.0213048	0.0310745	0.0608139	0.00105854	0.00183178	0.00110633	0.0134122	0.000663276	0.0498431	0.00473127	0.036854
d__Bacteria|p__Proteobacteria|c__Betaproteobacteria|o__Burkholderiales|f__Comamonadaceae|g__Acidovorax	0.0101806	0.00854516	0.0542704	0.01493	2.96804e-06	6.84043e-05	0.00227082	5.96248e-05	0.00587294	0.0214666	0.0555675	0.0494391	0	3.19528e-06	0.000723742	9.22119e-05
d__Bacteria|p__Proteobacteria|c__Betaproteobacteria|o__Burkholderiales|f__Comamonadaceae|g__unclassified_Comamonadaceae	0.0353007	0.0238182	0.0332963	0.0317676	5.93607e-06	0.00013059	0.00053266	0.000384248	0.010554	0.0194911	0.0362961	0.0189707	3.09942e-06	6.39055e-06	0.000273328	0
d__Bacteria|p__Proteobacteria|c__Betaproteobacteria|o__Neisseriales|f__Chromobacteriaceae|g__Vogesella	0.000525928	0.0321501	0.00785509	0.00130878	8.90411e-06	9.32787e-06	3.20397e-05	0	0.00363432	0.0956505	0.0291921	0.00162894	0	3.19528e-06	0.000257929	3.84216e-06
d__Bacteria|p__Proteobacteria|c__Alphaproteobacteria|o__Rhodobacterales|f__Rhodobacteraceae|g__Gemmobacter	0.0032572	0.00576347	0.040224	0.011138	9.79452e-05	5.59672e-05	0.00321198	0.0429497	0.000984051	0.00898176	0.0233799	0.0140784	4.33919e-05	9.2663e-05	0.000689095	0.00295078
d__Bacteria|p__Bacteroidetes|c__Cytophagia|o__Cytophagales|f__Cytophagaceae|g__Flectobacillus	0.0177952	0.015542	0.0392118	0.00617543	5.93607e-06	5.28579e-05	6.80844e-05	9.93746e-06	0.00914266	0.0140258	0.0227917	0.0325128	3.09942e-06	0	0.000473512	3.45795e-05
d__Bacteria|p__Deinococcus-Thermus|c__Deinococci|o__Deinococcales|f__Deinococcaceae|g__Deinococcus	0.001123	0.00303755	0.0303203	0.0112532	8.90411e-06	3.10929e-06	0.00198646	6.95622e-05	0.000239152	0.0021226	0.00122624	0.0934039	3.09942e-06	0	3.84969e-05	7.68433e-05
d__Bacteria|p__unclassified_Bacteria|c__unclassified_Bacteria|o__unclassified_Bacteria|f__unclassified_Bacteria|g__unclassified_Bacteria	0.0218222	0.00915201	0.0132706	0.0136117	0.000192922	3.10929e-05	4.00497e-06	0.00272949	0.031815	0.00207246	0.00933704	0.0190585	4.33919e-05	7.02961e-05	0.00012704	0.00065701
d__Bacteria|p__Proteobacteria|c__Alphaproteobacteria|o__Rhodobacterales|f__Rhodobacteraceae|g__unclassified_Rhodobacteraceae	0.0108082	0.00079055	0.0148889	0.0140319	2.96804e-06	8.39508e-05	0.00146982	0.0371065	0.00419496	0.000444575	0.00534386	0.0293739	3.09942e-05	3.19528e-06	6.92945e-05	0.000818381
d__Bacteria|p__Bacteroidetes|c__Flavobacteriia|o__Flavobacteriales|f__Weeksellaceae|g__Cloacibacterium	0.00101883	0.0153255	0.0612952	0.010025	0	0.000158574	0.00347631	0.000198749	0.00044694	0.0144771	0.00631444	0.00333108	0	0	0.000192485	0
d__Bacteria|p__Bacteroidetes|c__Chitinophagia|o__Chitinophagales|f__Chitinophagaceae|g__unclassified_Chitinophagaceae	0.00329023	0.000770868	0.0304688	0.0195875	2.96804e-06	9.32787e-06	0.000652809	0.00150718	0.00604153	0.000461289	0.0144094	0.0368469	0	0	4.23466e-05	3.45795e-05
d__Bacteria|p__Bacteroidetes|c__unclassified_Bacteroidetes|o__unclassified_Bacteroidetes|f__unclassified_Bacteroidetes|g__unclassified_Bacteroidetes	0.0160573	0.000308347	0.00703685	0.0145923	9.20092e-05	3.10929e-06	4.40546e-05	0.00118256	0.00419104	0.000197218	0.0306174	0.0317459	0.000666375	3.19528e-06	1.92485e-05	4.99481e-05
d__Bacteria|p__Firmicutes|c__Clostridia|o__Clostridiales|f__Peptostreptococcaceae|g__Romboutsia	0.000523387	9.18481e-05	0.000181831	0.000554599	0.00196484	0.00476965	0.000320397	0.00563454	3.92052e-06	0.00151089	0.000260179	0.0011915	8.36843e-05	0.0707147	0.000215583	0.00555577
d__Bacteria|p__Verrucomicrobia|c__Verrucomicrobiae|o__Verrucomicrobiales|f__Akkermansiaceae|g__Akkermansia	8.38436e-05	0.000124651	0.00094249	0.00113415	2.96804e-06	0.00507125	0.000672834	0.00612479	2.35231e-05	0.00106965	0.000640267	0.00376302	3.40936e-05	0.0467501	0.00326069	0.015603
d__Bacteria|p__Bacteroidetes|c__Chitinophagia|o__Chitinophagales|f__Chitinophagaceae|g__Lacibacter	0.00946162	0.000193537	0.00896123	0.00700254	0	0	6.40795e-05	0	0.00517901	0.000230644	0.00748185	0.0463423	0	0	1.92485e-05	5.37903e-05
d__Bacteria|p__Bacteroidetes|c__Flavobacteriia|o__Flavobacteriales|f__Weeksellaceae|g__Chryseobacterium	0.000866384	0.0151057	0.0130464	0.00116293	2.96804e-06	0.000292273	0.0051624	6.62497e-06	0.00117224	0.0349042	0.0081832	0.00293758	3.09942e-06	9.58583e-06	0.00147058	3.84216e-06
d__Bacteria|p__Proteobacteria|c__Alphaproteobacteria|o__Rhizobiales|f__unclassified_Rhizobiales|g__unclassified_Rhizobiales	0.00154984	7.8727e-05	0.00284565	0.00567841	6.82649e-05	0.000121262	0.00138171	0.0665379	0.000933085	5.34827e-05	0.000199094	0.00132694	0.000294445	4.47339e-05	3.84969e-05	0.000326584
d__Bacteria|p__Proteobacteria|c__Betaproteobacteria|o__Neisseriales|f__Chromobacteriaceae|g__Deefgea	0.000348078	0.00347711	0.00192741	0.00376897	1.48402e-05	0.0151889	0.00426929	0.00101362	0.00273653	0.00178833	0.0043959	0.00130681	0.0175737	0.0138995	0.000927776	0.00122565
d__Bacteria|p__Proteobacteria|c__Alphaproteobacteria|o__Sphingomonadales|f__Erythrobacteraceae|g__Novosphingobium	0.00887726	0.0068066	0.0216833	0.00485706	0	4.353e-05	0.000204253	0	0.00349711	0.00364685	0.00516512	0.00993468	0	0	0.00012704	0
d__Bacteria|p__Bacteroidetes|c__Chitinophagia|o__Chitinophagales|f__Chitinophagaceae|g__Cnuella	4.57329e-05	0.0015811	0.0489064	0.00282289	0	2.1765e-05	0.000396492	1.98749e-05	0.00029796	0.000705303	0.00714022	0.00267951	0	0	3.84969e-05	1.92108e-05
d__Bacteria|p__Verrucomicrobia|c__Verrucomicrobiae|o__Verrucomicrobiales|f__unclassified_Verrucomicrobiales|g__unclassified_Verrucomicrobiales	9.65472e-05	0.000390355	0.00993706	0.00197852	2.96804e-06	0.0265751	0.000949177	0.00380936	3.92052e-06	0.000197218	0.00629181	0.00542307	0.000130176	4.47339e-05	0.000685245	0.00130249
d__Bacteria|p__Actinobacteria|c__Actinobacteria|o__Mycobacteriales|f__Mycobacteriaceae|g__Mycobacterium	0.00381869	3.93635e-05	0.000736415	0.00101709	8.0137e-05	0.000186557	0.000488606	0.0472062	0.00052535	1.0028e-05	2.03619e-05	0.000373374	0.00121497	0.000217279	1.53988e-05	0.000253583
d__Bacteria|p__Proteobacteria|c__Alphaproteobacteria|o__Rhizobiales|f__Boseaceae|g__Bosea	0.00131101	0.000311628	0.00463366	0.0013913	0.000762786	2.1765e-05	0.00187432	0.0399387	0.000352847	0.000193875	0.000846148	0.00204441	0.000151872	2.87575e-05	3.46472e-05	0.0012487
d__Bacteria|p__Proteobacteria|c__Gammaproteobacteria|o__Pseudomonadales|f__Moraxellaceae|g__Acinetobacter	0.00274397	0.00274888	0.0254442	0.00138746	3.26484e-05	3.10929e-05	0.00247106	6.95622e-05	9.80131e-05	0.00906198	0.00576014	0.00416751	3.09942e-06	6.39055e-06	0.00037727	0
d__Bacteria|p__Bacteroidetes|c__Flavobacteriia|o__Flavobacteriales|f__Cryomorphaceae|g__Fluviicola	0.000282019	0.012967	0.00614588	0.000353101	0	3.10929e-05	0.000356442	3.31249e-06	0.00159173	0.0286701	0.0031493	0.000197669	0	0	0.000296426	0
d__Bacteria|p__Firmicutes|c__Clostridia|o__Clostridiales|f__Peptostreptococcaceae|g__unclassified_Peptostreptococcaceae	0.00261694	1.64015e-05	3.63662e-05	9.01943e-05	0.0209514	0.00139296	0.000132164	0.00101693	0.00539856	0.000130364	1.5837e-05	6.2229e-05	0.0154444	0.00576747	0	0.000718485
d__Bacteria|p__Proteobacteria|c__Gammaproteobacteria|o__Aeromonadales|f__Aeromonadaceae|g__Aeromonas	0.00748495	0.00281777	0.00332144	0.00465173	2.37443e-05	0.00965434	0.00357643	0.00110637	0.0010507	0.0030552	0.00365835	0.0019291	0.00124907	0.00174143	0.00517399	0.000103738
d__Bacteria|p__Chlamydiae|c__Chlamydiia|o__Chlamydiales|f__unclassified_Chlamydiales|g__unclassified_Chlamydiales	0.00446912	0.00124651	0.0251715	0.00744775	2.96804e-06	3.10929e-06	0	3.31249e-05	0.00650023	0.000528142	0.00222623	0.00235006	3.09942e-06	0	0	0
d__Bacteria|p__Firmicutes|c__Clostridia|o__Clostridiales|f__Clostridiaceae_1|g__Clostridium_sensu_stricto	0.00252039	9.18481e-05	0.000269716	0.00125313	0.00178379	0.00112245	0.00579519	0.0153335	0.0001529	9.35948e-05	0.000246605	0.00679577	7.43861e-05	0.000281184	9.23926e-05	0.0132324
d__Bacteria|p__Bacteroidetes|c__Cytophagia|o__Cytophagales|f__Cytophagaceae|g__Runella	0.0025458	0.000314908	0.00435182	0.020382	0	0	4.00497e-06	0	0.000744899	0.000244015	0.00395246	0.0144115	0	3.19528e-06	1.92485e-05	3.84216e-06
d__Bacteria|p__Proteobacteria|c__Alphaproteobacteria|o__Rhizobiales|f__Rhizobiaceae|g__unclassified_Rhizobiaceae	0.00160827	0.00117434	0.0101492	0.00175591	0.000231507	1.86557e-05	0.000813008	0.00462092	0.000368529	0.00180838	0.0074728	0.00928676	3.7193e-05	0.000111835	0.000939325	0.00476428
d__Bacteria|p__Verrucomicrobia|c__Verrucomicrobiae|o__Verrucomicrobiales|f__Verrucomicrobiaceae|g__Luteolibacter	0.00380599	4.26438e-05	0.0206408	0.00150068	0	3.73115e-05	2.80348e-05	0.000748622	0.000443019	1.67134e-05	0.000739814	0.0164266	3.09942e-06	0	0	0.000119107
d__Bacteria|p__Proteobacteria|c__Betaproteobacteria|o__Burkholderiales|f__Comamonadaceae|g__Ideonella	0.00231967	0.0047597	0.00700958	0.00954333	2.96804e-06	1.86557e-05	4.00497e-06	1.65624e-05	0.000968369	0.00786865	0.00755198	0.00428831	0	0	2.30982e-05	0
d__Bacteria|p__Proteobacteria|c__Alphaproteobacteria|o__Rhizobiales|f__Brucellaceae|g__Brucella	0.00215961	0.000616695	0.00471548	0.0147804	0.000489726	6.21858e-05	0.000108134	0.00137137	0.00886038	0.000815612	0.00269681	0.00552008	7.43861e-05	9.90536e-05	0.000361871	0.0012026
d__Bacteria|p__Cyanobacteria_Chloroplast|c__Chloroplast|o__norank_Chloroplast|f__Chloroplast|g__Bacillariophyta	0.0266775	3.28029e-06	0.00023638	1.53522e-05	0.00133265	4.353e-05	1.60199e-05	0.00126868	0.0118047	6.68534e-06	2.26243e-05	1.83026e-05	0.000189065	7.02961e-05	5.38957e-05	0
d__Bacteria|p__Proteobacteria|c__Betaproteobacteria|o__Burkholderiales|f__unclassified_Burkholderiales|g__unclassified_Burkholderiales	0.0058284	0.000738065	0.000815208	0.00753794	8.90411e-06	0.000220759	0.000200248	0.00456129	0.0136669	0.000103623	0.000552032	0.00237202	0.00241135	5.43197e-05	2.30982e-05	0.000956699
d__Bacteria|p__Bacteroidetes|c__Saprospiria|o__Saprospirales|f__Lewinellaceae|g__Haliscomenobacter	0.0285932	0	0	0	0	0	0	0	0.00997381	0	4.52486e-06	8.05317e-05	0	0	0	0
d__Bacteria|p__Proteobacteria|c__Betaproteobacteria|o__Burkholderiales|f__Comamonadaceae|g__Comamonas	0.00259915	0.000610134	0.00270019	0.00210134	6.52968e-05	0	0.000196243	0	0.00130161	0.00179501	0.00878275	0.0125977	3.09942e-06	3.19528e-06	0.000103942	3.84216e-05
d__Bacteria|p__Proteobacteria|c__Betaproteobacteria|o__Burkholderiales|f__Burkholderiales_incertae_sedis|g__Sphaerotilus	0.000393811	0.00328357	0.00507611	0.00203033	2.96804e-06	6.21858e-06	2.40298e-05	3.31249e-06	0.0041636	0.00631765	0.00351581	0.00751873	6.19884e-06	0	1.53988e-05	0
d__Bacteria|p__Actinobacteria|c__Actinobacteria|o__Micrococcales|f__Microbacteriaceae|g__unclassified_Microbacteriaceae	0.000335374	0.00011481	0.00268807	0.00419308	2.96804e-05	5.90765e-05	0.000224278	0.00708541	0.000286198	0.000782185	0.00391853	0.00595934	0.000616785	0.000300356	0.00175161	0.00264341
d__Bacteria|p__Proteobacteria|c__Betaproteobacteria|o__Burkholderiales|f__Alcaligenaceae|g__unclassified_Alcaligenaceae	0.000833355	0.000915201	0.00688836	0.0106026	3.26484e-05	0	1.20149e-05	1.98749e-05	0.00248953	0.00078887	0.000995468	0.00587332	1.85965e-05	0	9.62423e-05	1.92108e-05
d__Bacteria|p__Proteobacteria|c__Betaproteobacteria|o__Burkholderiales|f__Comamonadaceae|g__Pelomonas	0.00449707	0.00176808	0.00147283	0.0029956	2.96804e-06	1.55464e-05	4.00497e-06	3.64374e-05	0.00052535	0.00403126	0.00679633	0.00476052	0	6.39055e-06	2.30982e-05	0
d__Bacteria|p__Proteobacteria|c__Betaproteobacteria|o__Neisseriales|f__unclassified_Neisseriales|g__unclassified_Neisseriales	0.000691074	0.00149581	0.00179709	0.00565538	3.85845e-05	0.000139918	0.000748929	0.00791684	0.000662568	0.000534827	0.00103619	0.00287352	0.00154661	0.000137397	3.84969e-05	0.000595535
d__Bacteria|p__Bacteroidetes|c__Cytophagia|o__Cytophagales|f__Cytophagaceae|g__Emticicia	0.000442084	0.000515006	0.00185467	0.000719636	2.96804e-06	1.24372e-05	0	2.64999e-05	0.00030188	0.000233987	0.00237781	0.0175925	0	0	3.84969e-05	3.84216e-06
d__Bacteria|p__Bacteroidetes|c__Cytophagia|o__Cytophagales|f__unclassified_Cytophagales|g__unclassified_Cytophagales	0.00104169	3.28029e-05	0.0031578	0.00969109	0	0	0	3.31249e-06	3.52847e-05	0	0.000762438	0.00867729	0	0	0	0
d__Bacteria|p__Proteobacteria|c__Betaproteobacteria|o__Burkholderiales|f__Oxalobacteraceae|g__Massilia	0.00555654	0.000944724	0.00266079	0.00177126	0	3.10929e-06	8.00993e-06	6.62497e-06	0.000991892	0.00481345	0.00259501	0.00188883	0	0	7.69939e-06	0
d__Bacteria|p__Proteobacteria|c__Gammaproteobacteria|o__Pseudomonadales|f__Pseudomonadaceae|g__Pseudomonas	0.00423537	0.00259799	0.003973	0.00264442	8.90411e-06	3.10929e-06	3.60447e-05	0.000688997	0.000219549	0.00142398	0.00411536	0.00108169	1.85965e-05	1.59764e-05	3.07975e-05	3.84216e-06
d__Bacteria|p__Proteobacteria|c__Alphaproteobacteria|o__Sphingomonadales|f__Sphingomonadaceae|g__Sphingorhabdus	0.0130059	9.51284e-05	0.000894002	0.00110344	0	0	3.60447e-05	0	0.00394405	0.000120336	0.000273754	0.000794335	0	0	3.84969e-06	3.84216e-06
d__Bacteria|p__Proteobacteria|c__unclassified_Proteobacteria|o__unclassified_Proteobacteria|f__unclassified_Proteobacteria|g__unclassified_Proteobacteria	0.00596814	0.000324749	0.0024335	0.00255615	8.90411e-06	3.10929e-06	0	9.93746e-06	0.00381467	0.000407806	0.000490947	0.00103959	6.19884e-06	0	0	0
d__Bacteria|p__Proteobacteria|c__Alphaproteobacteria|o__Sphingomonadales|f__Sphingomonadaceae|g__Sphingomonas	0.00265505	0.000370673	0.00274868	0.00433317	0.000130594	2.79836e-05	4.00497e-05	0.000351124	0.00338733	0.000952661	0.000674204	0.0012153	2.47954e-05	2.23669e-05	6.54448e-05	1.15265e-05
d__Bacteria|p__Proteobacteria|c__Gammaproteobacteria|o__Vibrionales|f__Vibrionaceae|g__unclassified_Vibrionaceae	0.000337915	0.000354271	0.000387906	0.000184227	3.26484e-05	0.000752448	0.00133365	6.62497e-06	0.000274437	0.00030084	0.000737552	9.51738e-05	0.00916808	0.00034509	0.00220202	1.53687e-05
d__Bacteria|p__Proteobacteria|c__Betaproteobacteria|o__Burkholderiales|f__Comamonadaceae|g__Curvibacter	2.54071e-06	6.56058e-05	0.00011819	0.000163117	0	0	0	0	0	0.00321565	0.0101832	0.00163077	0	3.19528e-06	0.000200184	1.15265e-05
d__Bacteria|p__Firmicutes|c__Bacilli|o__Bacillales|f__unclassified_Bacillales|g__unclassified_Bacillales	0	0	6.06103e-06	0.000867401	8.90411e-06	3.10929e-06	0	0.00492567	0	3.34267e-06	3.61988e-05	0.00831855	4.33919e-05	1.59764e-05	7.69939e-06	0.0012487
d__Bacteria|p__Proteobacteria|c__Alphaproteobacteria|o__Rhodospirillales|f__Acetobacteraceae|g__Roseomonas	0.00418456	3.28029e-05	0.000630347	0.00253696	0	6.21858e-06	1.60199e-05	0.00516748	0.00030188	1.0028e-05	4.52486e-05	0.00196021	1.54971e-05	0	3.84969e-06	3.84216e-06
d__Bacteria|p__Bacteroidetes|c__Sphingobacteriia|o__Sphingobacteriales|f__Sphingobacteriaceae|g__Pedobacter	0.000261694	8.20073e-05	0.00187589	0.000360777	2.96804e-06	0	0	1.98749e-05	0	0.00107968	0.00735742	0.00336952	0	0	0.000157837	1.92108e-05
d__Bacteria|p__Firmicutes|c__Erysipelotrichia|o__Erysipelotrichales|f__Erysipelotrichaceae|g__Turicibacter	9.65472e-05	0	1.21221e-05	0	9.79452e-05	3.10929e-06	0.000108134	8.94371e-05	0.000548873	0.000143735	0.000101809	0.00048502	0.00120567	0.00675481	0.000469662	0.0025973
d__Bacteria|p__Bacteroidetes|c__Cytophagia|o__Cytophagales|f__Cytophagaceae|g__unclassified_Cytophagaceae	0.000304886	6.56058e-05	0.000593981	0.00938405	0	0	0	0	0.000333244	3.34267e-05	0.000178732	0.00165639	3.09942e-06	0	0	0
d__Bacteria|p__Proteobacteria|c__Gammaproteobacteria|o__Cellvibrionales|f__Cellvibrionaceae|g__Cellvibrio	0.00241876	5.90452e-05	0.00132737	0.00549802	0	0	4.00497e-06	4.96873e-05	4.31258e-05	6.68534e-06	0.000420812	0.00161246	0	0	0	0
d__Bacteria|p__Proteobacteria|c__Alphaproteobacteria|o__Rhizobiales|f__Rhizobiaceae|g__Rhizobium	0.000942605	0.000268984	0.00242744	0.00238535	0.000124658	1.86557e-05	6.80844e-05	0.000741997	0.00125849	0.000411148	0.000653842	0.00142029	3.09942e-05	1.59764e-05	8.46932e-05	0.000507166
d__Bacteria|p__Bacteroidetes|c__Flavobacteriia|o__Flavobacteriales|f__Flavobacteriaceae|g__Amniculibacterium	2.54071e-06	0.00185993	0.00365783	0.00059298	0	3.10929e-06	0.000284353	0	0.000239152	0.00347303	0.000273754	0.000120797	0	0	1.92485e-05	0
d__Bacteria|p__Proteobacteria|c__Betaproteobacteria|o__Burkholderiales|f__Burkholderiaceae|g__Polynucleobacter	0.00123479	0.000275544	0.00218803	0.00403764	0	0	0	0	0.000141139	0.00033761	0.0014208	0.000635102	0	0	0	0
d__Bacteria|p__Proteobacteria|c__Gammaproteobacteria|o__Pseudomonadales|f__Moraxellaceae|g__unclassified_Moraxellaceae	2.54071e-06	0.000121371	0.00101219	0.000452891	0	0	0	0	0	1.67134e-05	0.00222397	0.00640959	0	0	0	0
d__Bacteria|p__Proteobacteria|c__Alphaproteobacteria|o__Caulobacterales|f__Caulobacteraceae|g__Brevundimonas	0.00281257	0.000403476	0.00139404	0.00059298	9.49772e-05	3.10929e-06	0.000104129	0.000132499	0.000541032	0.00247023	0.000712665	0.000700991	1.23977e-05	1.27811e-05	6.15951e-05	7.68433e-06
d__Bacteria|p__Proteobacteria|c__Gammaproteobacteria|o__Pseudomonadales|f__Moraxellaceae|g__Alkanindiges	1.52443e-05	1.96817e-05	0.000509126	6.9085e-05	0	0	0	0	0	3.0084e-05	0.0016561	0.00734302	0	0	0	0
d__Bacteria|p__Bacteroidetes|c__Cytophagia|o__Cytophagales|f__Cytophagaceae|g__Arsenicibacter	0.000180391	1.64015e-05	0.00011516	0.000220688	0	0	0	0	0.00132906	1.0028e-05	0.000219456	0.00680676	0	0	0	0
d__Bacteria|p__Proteobacteria|c__Deltaproteobacteria|o__Bdellovibrionales|f__Bdellovibrionaceae|g__Bdellovibrio	0.00131863	4.26438e-05	0.000606103	0.00219921	0	3.10929e-06	0	3.31249e-06	0.000431258	3.0084e-05	0.00192533	0.00212128	0	0	7.69939e-06	3.45795e-05
d__Bacteria|p__Firmicutes|c__Clostridia|o__Clostridiales|f__unclassified_Clostridiales|g__unclassified_Clostridiales	8.13029e-05	6.56058e-06	1.81831e-05	0.00079064	2.37443e-05	0.000373115	0.000524651	0.00283549	2.35231e-05	2.67414e-05	0.000217193	0.000960889	6.19884e-06	0.000367457	0	0.00235909
d__Bacteria|p__Proteobacteria|c__Alphaproteobacteria|o__Caulobacterales|f__Caulobacteraceae|g__Caulobacter	0.00119922	0.000285385	0.00121221	0.00152179	8.90411e-06	0	3.60447e-05	6.29372e-05	0.000658648	0.000641793	0.00232351	0.000582024	9.29826e-06	6.39055e-06	2.69478e-05	0
d__Bacteria|p__Proteobacteria|c__Alphaproteobacteria|o__unclassified_Alphaproteobacteria|f__unclassified_Alphaproteobacteria|g__unclassified_Alphaproteobacteria	0.00326736	0.000400196	0.000960673	0.000794478	5.93607e-06	3.10929e-06	4.00497e-06	0.00116931	0.000564555	0.000297498	0.000375563	0.000517965	3.09942e-05	9.58583e-06	7.69939e-06	0.000130634
d__Bacteria|p__Firmicutes|c__Clostridia|o__Clostridiales|f__Peptostreptococcaceae|g__Paeniclostridium	0.00195127	0	3.03051e-05	0.00013817	0.00420274	9.32787e-06	8.00993e-05	0.000483623	0	0	0	1.09816e-05	3.09942e-06	0.00113113	0	9.60541e-05
d__Bacteria|p__Cyanobacteria_Chloroplast|c__unclassified_Cyanobacteria_Chloroplast|o__unclassified_Cyanobacteria_Chloroplast|f__unclassified_Cyanobacteria_Chloroplast|g__unclassified_Cyanobacteria_Chloroplast	0.00141772	1.31212e-05	0.00196377	4.98947e-05	0.000721233	4.353e-05	8.41043e-05	0.000894371	0.0001529	3.34267e-06	0.00228279	9.51738e-05	8.36843e-05	4.79291e-05	1.15491e-05	3.84216e-06
d__Bacteria|p__Proteobacteria|c__Betaproteobacteria|o__Burkholderiales|f__Oxalobacteraceae|g__Undibacterium	0.0013415	0.000931603	0.000918246	0.000310883	5.93607e-06	0	0	0	0.000258755	0.0012535	0.00187329	0.00048136	0	0	3.84969e-06	0
d__Bacteria|p__Acidobacteria|c__Vicinamibacteria|o__Vicinamibacterales|f__Vicinamibacteraceae|g__Luteitalea	0.00698951	0	2.12136e-05	0	0	0	0	0	8.2331e-05	6.68534e-06	4.52486e-06	0	0	0	0	0
d__Bacteria|p__Candidatus_Saccharibacteria|c__norank_Candidatus_Saccharibacteria|o__norank_Candidatus_Saccharibacteria|f__norank_Candidatus_Saccharibacteria|g__Saccharibacteria_genera_incertae_sedis	0.00577505	2.62423e-05	0.000169709	8.63563e-05	0	0	4.00497e-06	2.31874e-05	0.000399893	2.0056e-05	3.84613e-05	1.83026e-06	0	6.39055e-06	1.15491e-05	0
d__Bacteria|p__Proteobacteria|c__Alphaproteobacteria|o__Sphingomonadales|f__unclassified_Sphingomonadales|g__unclassified_Sphingomonadales	0.00140756	9.51284e-05	0.000975826	0.000441377	5.93607e-06	0	1.60199e-05	6.62497e-06	0.000199947	0.000180504	0.00151809	0.00168018	3.09942e-06	0	3.84969e-06	0
d__Bacteria|p__Proteobacteria|c__Betaproteobacteria|o__Neisseriales|f__Chromobacteriaceae|g__Chitinibacter	0	0.000377233	3.03051e-06	0.000754178	0	0	1.20149e-05	0	0.000341086	0.000120336	0.00265835	0.00101397	0.000437018	3.19528e-06	0.000411917	1.53687e-05
d__Bacteria|p__Proteobacteria|c__Gammaproteobacteria|o__Xanthomonadales|f__Rhodanobacteraceae|g__unclassified_Rhodanobacteraceae	0.00549557	0	6.06103e-06	0	0	0	0	0	0.000544953	1.0028e-05	2.26243e-06	1.83026e-06	0	0	0	0
d__Bacteria|p__Proteobacteria|c__Gammaproteobacteria|o__unclassified_Gammaproteobacteria|f__unclassified_Gammaproteobacteria|g__unclassified_Gammaproteobacteria	0.00407785	2.2962e-05	5.15187e-05	0.000370373	3.56164e-05	0	1.60199e-05	7.28747e-05	0.000294039	0	0.000509046	0.00020682	0	0	0	1.92108e-05
d__Bacteria|p__Proteobacteria|c__Alphaproteobacteria|o__Rhizobiales|f__Devosiaceae|g__Devosia	0.00179883	3.28029e-05	0.00035457	0.000748421	2.96804e-06	3.10929e-06	4.40546e-05	6.62497e-05	0.000443019	0.00015042	0.000280541	0.00122262	0	6.39055e-06	3.07975e-05	0.000172897
d__Bacteria|p__Proteobacteria|c__Gammaproteobacteria|o__Aeromonadales|f__Aeromonadaceae|g__Pseudaeromonas	9.65472e-05	0.000180416	0.000303051	0.00122818	0	0	8.81093e-05	0.000622748	0.000395973	5.01401e-05	0.00023303	0.000918793	0.000833744	4.47339e-05	6.15951e-05	1.92108e-05
d__Bacteria|p__Proteobacteria|c__Oligoflexia|o__Oligoflexales|f__Oligoflexaceae|g__Oligoflexus	0.00419726	0	0.000224258	0	2.96804e-05	0	0	4.96873e-05	0.000478304	0	0	0	3.09942e-06	0	3.84969e-06	7.68433e-06
d__Bacteria|p__Proteobacteria|c__Deltaproteobacteria|o__Myxococcales|f__Nannocystaceae|g__Nannocystis	0.00414137	0	7.87934e-05	0	0	0	0	0	0.000654727	0	0	0	0	0	0	0
d__Bacteria|p__Proteobacteria|c__Alphaproteobacteria|o__Rhodobacterales|f__Rhodobacteraceae|g__Paracoccus	0.00064026	0.000104969	0.000936429	0.00057187	0	6.21858e-06	4.80596e-05	0.000891059	0.000352847	0.000407806	0.00024208	0.00034592	0	4.15386e-05	2.69478e-05	9.98963e-05
d__Bacteria|p__Verrucomicrobia|c__Opitutae|o__Opitutales|f__Opitutaceae|g__unclassified_Opitutaceae	0.000185472	1.31212e-05	0.00179709	0.00190943	0	0	0	3.31249e-06	0	6.68534e-06	0.000230768	0.000558231	0	0	0	0
d__Bacteria|p__Proteobacteria|c__Alphaproteobacteria|o__Caulobacterales|f__Hyphomonadaceae|g__Asprobacter	0.00394065	0	4.24272e-05	0	0	0	0	0	0.000682171	6.68534e-06	1.35746e-05	1.83026e-06	0	0	0	0
d__Bacteria|p__Proteobacteria|c__Deltaproteobacteria|o__Myxococcales|f__Nannocystaceae|g__unclassified_Nannocystaceae	0.00352397	0	0	0	0	0	0	0	0.00104678	0	2.26243e-06	0	0	0	0	3.84216e-06
d__Bacteria|p__Verrucomicrobia|c__Verrucomicrobiae|o__Verrucomicrobiales|f__Verrucomicrobiaceae|g__unclassified_Verrucomicrobiaceae	0.00032013	3.28029e-06	0.000230319	5.18138e-05	0	0	0	0	0.000333244	1.33707e-05	7.9185e-05	0.00352326	0	0	0	0
d__Bacteria|p__Firmicutes|c__Bacilli|o__Bacillales|f__Bacillales_Incertae_Sedis_XII|g__Exiguobacterium	0.00042684	0.000134492	0.000348509	0.000322397	5.93607e-06	1.86557e-05	0.000120149	0.00112625	3.52847e-05	0.000227302	6.78728e-06	0.001391	0	1.59764e-05	0	0
d__Bacteria|p__Acidobacteria|c__Acidobacteria_Gp6|o__norank_Acidobacteria_Gp6|f__norank_Acidobacteria_Gp6|g__Gp6	0.00361544	0	0	0	0	3.10929e-06	0	0	0.000399893	0	9.04971e-06	0	0	0	0	0
d__Bacteria|p__Bacteroidetes|c__Bacteroidia|o__Bacteroidales|f__Paludibacteraceae|g__Paludibacter	0	0	3.03051e-06	0.00126464	0	0	0	0	0.000846833	6.68534e-06	4.07237e-05	0.00185955	0	3.19528e-06	0	0
d__Bacteria|p__Spirochaetes|c__Spirochaetia|o__Spirochaetales|f__Brevinemataceae|g__Brevinema	4.57329e-05	0	3.03051e-06	0	0.000988356	0.000108825	4.80596e-05	0.00194112	0	0	2.26243e-06	1.09816e-05	0.000619884	4.15386e-05	1.92485e-05	0.000153687
d__Bacteria|p__Proteobacteria|c__Betaproteobacteria|o__Nitrosomonadales|f__Methylophilaceae|g__Methylophilus	0.000218501	4.92044e-05	0.00122736	0.000681255	0	0	0	0	0	0.000123679	0.000943433	0.000629611	0	0	3.84969e-06	0
d__Bacteria|p__Bacteroidetes|c__Chitinophagia|o__Chitinophagales|f__Chitinophagaceae|g__Flavihumibacter	0.0007114	1.96817e-05	0.000127282	0.000122818	0	0	8.00993e-06	0	0.000552794	1.33707e-05	0.000348414	0.00190714	0	0	0	7.68433e-06
d__Bacteria|p__Proteobacteria|c__Alphaproteobacteria|o__Rhizobiales|f__Methylobacteriaceae|g__Microvirga	0.00021342	5.90452e-05	0.000121221	2.30283e-05	2.37443e-05	6.21858e-06	0.000148184	0.001166	3.92052e-06	0.000163791	0.000212668	0.000364223	0	0.000297161	4.23466e-05	0.000972067
d__Bacteria|p__Bacteroidetes|c__Chitinophagia|o__Chitinophagales|f__Chitinophagaceae|g__Ferruginibacter	0.00282528	0	0	0	0	0	0	0	0.000740979	0	0	2.56237e-05	0	0	0	0
d__Bacteria|p__Proteobacteria|c__Deltaproteobacteria|o__Myxococcales|f__unclassified_Sorangiineae|g__unclassified_Sorangiineae	0.000904495	0	2.42441e-05	0.0019056	5.93607e-06	0	0	0	0.000203867	0	9.04971e-06	0.000442924	0	0	0	0
d__Bacteria|p__Proteobacteria|c__Alphaproteobacteria|o__Caulobacterales|f__Caulobacteraceae|g__Phenylobacterium	0.00099342	2.95226e-05	0.000718232	0.00061217	5.93607e-06	0	1.20149e-05	5.63123e-05	0.000580237	0.000130364	0.000147058	0.000150082	3.09942e-06	1.27811e-05	0	7.68433e-06
d__Bacteria|p__Gemmatimonadetes|c__Gemmatimonadetes|o__Gemmatimonadales|f__Gemmatimonadaceae|g__Gemmatimonas	0.00295231	0	6.06103e-06	0	0	0	0	0	0.000356768	0	9.04971e-06	7.32106e-06	0	0	0	3.84216e-06
d__Bacteria|p__Firmicutes|c__Clostridia|o__Clostridiales|f__Clostridiaceae_1|g__unclassified_Clostridiaceae_1	3.30293e-05	0	9.09154e-06	3.83806e-05	8.90411e-06	1.24372e-05	8.00993e-06	0.00278249	0	0	2.26243e-06	0.00034409	6.19884e-06	2.55622e-05	0	3.84216e-06
d__Bacteria|p__Proteobacteria|c__Alphaproteobacteria|o__Rhodospirillales|f__Acetobacteraceae|g__unclassified_Acetobacteraceae	0.00282273	0	1.51526e-05	0.000107466	0	0	0	3.31249e-06	0.00022739	0	6.78728e-06	6.58895e-05	0	0	0	3.84216e-06
d__Bacteria|p__Proteobacteria|c__Gammaproteobacteria|o__Chromatiales|f__unclassified_Chromatiales|g__unclassified_Chromatiales	0.00270586	0	0	0	8.90411e-06	0	0	0	0.00044694	0	0	0	0	0	0	0
d__Bacteria|p__Cyanobacteria_Chloroplast|c__Chloroplast|o__norank_Chloroplast|f__Chloroplast|g__Chlorophyta	0.0024772	9.84087e-06	3.03051e-06	0	0.000329452	3.10929e-06	8.00993e-06	0.000149062	6.27284e-05	6.68534e-06	2.26243e-06	3.4775e-05	1.23977e-05	0	1.15491e-05	0
d__Bacteria|p__Proteobacteria|c__Betaproteobacteria|o__Rhodocyclales|f__Azonexaceae|g__unclassified_Azonexaceae	3.81107e-05	1.31212e-05	2.72746e-05	6.7166e-05	0	0	4.00497e-06	0	0.00212884	0.000247358	0.000260179	0.000258067	0	0	1.15491e-05	0
d__Bacteria|p__Proteobacteria|c__Deltaproteobacteria|o__Myxococcales|f__Labilitrichaceae|g__Labilithrix	0.00056912	3.28029e-06	0.00160011	0.000341587	2.96804e-06	0	0	0	0.000254834	0	7.9185e-05	0.000122628	0	0	0	0
d__Bacteria|p__Proteobacteria|c__Betaproteobacteria|o__Burkholderiales|f__Alcaligenaceae|g__Azohydromonas	5.08143e-05	2.2962e-05	8.78849e-05	4.02996e-05	0	0	0	0	9.0172e-05	0.000768814	0.00156334	0.000298333	0	0	3.84969e-06	0
d__Bacteria|p__Acidobacteria|c__Acidobacteria_Gp3|o__norank_Acidobacteria_Gp3|f__norank_Acidobacteria_Gp3|g__Gp3	0.00229935	0	0	0	0	0	0	0	0.000556714	6.68534e-06	2.26243e-06	0	0	0	0	0
d__Bacteria|p__Proteobacteria|c__Alphaproteobacteria|o__Rhizobiales|f__Alsobacteraceae|g__Alsobacter	0.000523387	9.84087e-06	4.84882e-05	6.5247e-05	2.96804e-06	0	8.00993e-06	0.00201399	0	0	0	4.39264e-05	2.16959e-05	0	0	0
d__Bacteria|p__Bacteroidetes|c__Sphingobacteriia|o__Sphingobacteriales|f__Sphingobacteriaceae|g__unclassified_Sphingobacteriaceae	0.000139739	1.64015e-05	0.000339418	0.000840534	0	0	0	0	0.00052535	1.0028e-05	0.000289591	0.000508814	0	0	0	0
d__Bacteria|p__Chloroflexi|c__Chloroflexia|o__Herpetosiphonales|f__Herpetosiphonaceae|g__Herpetosiphon	0.00204782	0	0	0	0	0	0	0	0.000478304	0	4.52486e-06	0.000124458	0	0	0	0
d__Bacteria|p__Proteobacteria|c__Oligoflexia|o__Bacteriovoracales|f__Bacteriovoracaceae|g__Peredibacter	0.00182169	0	0.000100007	8.25182e-05	0	0	0	0	0.000231311	3.34267e-06	0.000140271	0.00020865	0	0	0	0
d__Bacteria|p__Proteobacteria|c__Alphaproteobacteria|o__Rhodospirillales|f__unclassified_Rhodospirillales|g__unclassified_Rhodospirillales	0.00224345	0	3.63662e-05	0	0	0	0	0	0.000258755	0	0	5.49079e-06	0	0	0	0
d__Bacteria|p__Proteobacteria|c__Gammaproteobacteria|o__Pseudomonadales|f__Moraxellaceae|g__Agitococcus	0.000134658	3.93635e-05	0.000400028	0.000140089	0	0	0	3.31249e-06	0	1.33707e-05	0.00137103	0.000408149	0	0	0	0
d__Bacteria|p__Proteobacteria|c__Alphaproteobacteria|o__Rhodospirillales|f__Reyranellaceae|g__Reyranella	0.000586905	9.84087e-06	3.33357e-05	0.000692769	3.56164e-05	0	8.00993e-06	0.000811559	0.000243072	2.0056e-05	9.04971e-06	3.66053e-05	0	6.39055e-06	0	3.84216e-06
d__Bacteria|p__Proteobacteria|c__Betaproteobacteria|o__Nitrosomonadales|f__Sterolibacteriaceae|g__Methyloversatilis	0.000724104	9.51284e-05	0.000100007	0.000458648	0	0	0	6.62497e-06	0	7.68814e-05	0.000622168	0.000377035	0	0	0	0
d__Bacteria|p__Proteobacteria|c__Gammaproteobacteria|o__Xanthomonadales|f__Xanthomonadaceae|g__Pseudoxanthomonas	0.00195889	2.62423e-05	0.000136373	3.83806e-06	0	0	0	0	0.000262675	1.67134e-05	3.39364e-05	3.66053e-06	0	0	0	0
d__Bacteria|p__Proteobacteria|c__Alphaproteobacteria|o__Caulobacterales|f__Caulobacteraceae|g__Asticcacaulis	7.36807e-05	7.54467e-05	0.000275777	0.000245636	5.93607e-06	0	1.60199e-05	0	0.0001529	0.000274099	0.000909496	0.000389846	0	0	7.69939e-06	0
d__Bacteria|p__Bacteroidetes|c__Chitinophagia|o__Chitinophagales|f__Chitinophagaceae|g__Sediminibacterium	0.000477654	0.000190257	0.000730354	0.00031664	5.93607e-06	0	1.20149e-05	4.30623e-05	0.000341086	0.000106965	1.80994e-05	6.95501e-05	0	0	1.15491e-05	0
d__Bacteria|p__Proteobacteria|c__Deltaproteobacteria|o__Myxococcales|f__unclassified_Nannocystineae|g__unclassified_Nannocystineae	0.00209863	0	0	1.34332e-05	0	0	0	0	7.84105e-05	0	1.80994e-05	0.000111646	0	0	0	0
d__Bacteria|p__Proteobacteria|c__Betaproteobacteria|o__Nitrosomonadales|f__Methylophilaceae|g__unclassified_Methylophilaceae	0.0012856	1.96817e-05	0.000248502	0.000663984	0	0	4.00497e-06	0	3.92052e-06	3.34267e-06	2.26243e-05	5.67382e-05	0	0	0	0
d__Bacteria|p__Proteobacteria|c__Deltaproteobacteria|o__Desulfovibrionales|f__Desulfovibrionaceae|g__Lawsonia	0	0	0	0	0.00144543	2.79836e-05	1.20149e-05	0.000281561	0	0	0	0	0.000359533	0.00011503	5.38957e-05	7.68433e-06
d__Bacteria|p__Proteobacteria|c__Alphaproteobacteria|o__Rhizobiales|f__Phreatobacteraceae|g__Phreatobacter	0.000307427	1.96817e-05	0.000260624	7.67611e-05	8.90411e-06	3.10929e-06	0	0.00140118	0.000105854	3.34267e-06	1.13121e-05	4.20961e-05	3.09942e-05	3.19528e-06	0	2.3053e-05
d__Bacteria|p__Proteobacteria|c__Deltaproteobacteria|o__Myxococcales|f__Polyangiaceae|g__unclassified_Polyangiaceae	0.00106964	0	0	1.72713e-05	0	0	0	3.31249e-06	0.000987972	0	0	2.7454e-05	0	0	0	0
d__Bacteria|p__Cyanobacteria_Chloroplast|c__Cyanobacteria|o__norank_Cyanobacteria|f__unclassified_Cyanobacteria|g__unclassified_Cyanobacteria	0.00156	1.31212e-05	5.15187e-05	0	0	0	4.00497e-06	4.30623e-05	0.000211708	6.68534e-06	0	3.66053e-05	0	3.5148e-05	0	0
d__Bacteria|p__Chlamydiae|c__Chlamydiia|o__Chlamydiales|f__Chlamydiaceae|g__Chlamydia	0	0	0	0	0.000353196	0	4.00497e-06	0.00154693	0	0	0	0	0	3.83433e-05	7.69939e-06	3.84216e-06
d__Bacteria|p__Proteobacteria|c__Betaproteobacteria|o__Burkholderiales|f__Burkholderiaceae|g__Ralstonia	5.84364e-05	2.62423e-05	0.000342448	0.000698526	2.96804e-05	6.21858e-06	0	0.000192124	0.000407734	6.68534e-06	1.5837e-05	0.000126288	0	0	1.53988e-05	1.15265e-05
d__Bacteria|p__Proteobacteria|c__Betaproteobacteria|o__Burkholderiales|f__Comamonadaceae|g__Delftia	0.000625016	0.00011153	0.000618225	0.000120899	0	0	3.60447e-05	6.62497e-06	1.56821e-05	0.000123679	0.000110859	9.33435e-05	0	0	0	3.84216e-06
d__Bacteria|p__Proteobacteria|c__Deltaproteobacteria|o__Myxococcales|f__Cystobacteraceae|g__Archangium	0.00156	1.96817e-05	0.000190922	0	0	0	0	0	2.74437e-05	0	0	0	0	0	0	0
d__Bacteria|p__Bacteroidetes|c__Bacteroidia|o__Bacteroidales|f__Bacteroidaceae|g__Bacteroides	2.54071e-06	6.56058e-06	2.12136e-05	0.000128575	5.93607e-06	6.21858e-06	0	0.00149393	1.56821e-05	0	6.78728e-06	1.83026e-06	3.09942e-06	9.58583e-06	7.69939e-06	3.84216e-05
d__Bacteria|p__Proteobacteria|c__Betaproteobacteria|o__Burkholderiales|f__Comamonadaceae|g__Aquabacterium	0.000129576	2.95226e-05	0.000124251	0.000470162	0	0	0	9.93746e-06	0.000462622	0.000116993	0.000135746	0.000199499	1.23977e-05	0	0	3.84216e-06
d__Bacteria|p__Proteobacteria|c__Alphaproteobacteria|o__Rickettsiales|f__Anaplasmataceae|g__Neorickettsia	0	3.28029e-06	0	0	0	0	0	0	9.40926e-05	0.000257386	0.000968319	0.000360562	0	0	0	0
d__Bacteria|p__Verrucomicrobia|c__Verrucomicrobiae|o__Verrucomicrobiales|f__Verrucomicrobiaceae|g__Prosthecobacter	0.00141264	0	0	0	0	0	0	0	0.000231311	0	0	0	0	0	0	0
d__Bacteria|p__Bacteroidetes|c__Flavobacteriia|o__Flavobacteriales|f__Cryomorphaceae|g__unclassified_Cryomorphaceae	0.000147361	0.000872557	0.000527309	0	0	0	0	0	0	2.33987e-05	0	0	0	0	0	0
d__Bacteria|p__Verrucomicrobia|c__Subdivision3|o__norank_Subdivision3|f__norank_Subdivision3|g__unclassified_Subdivision3	0.00148378	0	0	0	0	0	0	0	8.2331e-05	0	0	0	0	0	0	0
d__Bacteria|p__Verrucomicrobia|c__Subdivision3|o__norank_Subdivision3|f__norank_Subdivision3|g__Subdivision3_genera_incertae_sedis	0.00144059	0	9.09154e-06	0	0	0	0	0	0.000105854	0	4.52486e-06	0	0	0	0	0
d__Bacteria|p__Bacteroidetes|c__Cytophagia|o__Cytophagales|f__Cytophagaceae|g__Arcicella	5.08143e-06	7.8727e-05	0.000754598	0.000594899	0	0	0	0	0	1.0028e-05	4.52486e-06	5.67382e-05	0	0	0	0
d__Bacteria|p__Proteobacteria|c__Alphaproteobacteria|o__Rhizobiales|f__Phyllobacteriaceae|g__unclassified_Phyllobacteriaceae	0.000149902	4.59241e-05	0.000263655	0.000364615	5.93607e-05	6.21858e-06	4.00497e-06	6.95622e-05	0.000337165	2.33987e-05	3.39364e-05	0.000104325	0	0	3.84969e-06	0
d__Bacteria|p__Proteobacteria|c__Betaproteobacteria|o__Nitrosomonadales|f__Nitrosomonadaceae|g__Nitrosomonas	0.0013542	0	0	0	0	0	0	0	9.80131e-05	0	0	0	0	0	0	0
d__Bacteria|p__Bacteroidetes|c__Chitinophagia|o__Chitinophagales|f__Chitinophagaceae|g__Nemorincola	0.000205798	9.84087e-06	6.97018e-05	0.000406834	0	0	0	0	3.92052e-05	3.34267e-05	0.000305428	0.000378865	0	0	0	0
d__Bacteria|p__Proteobacteria|c__Betaproteobacteria|o__Burkholderiales|f__Oxalobacteraceae|g__unclassified_Oxalobacteraceae	8.63843e-05	1.64015e-05	5.75798e-05	0.000180389	0	0	0	0	0.000145059	0.000143735	0.000287328	0.000521625	0	0	3.84969e-06	0
d__Bacteria|p__Proteobacteria|c__Alphaproteobacteria|o__Sphingomonadales|f__Sphingomonadaceae|g__Chakrabartia	0.000203257	0.000170575	0.00058792	0.000153522	0	0	8.00993e-06	0	0.000164662	3.0084e-05	2.03619e-05	3.66053e-05	0	0	0	0
d__Bacteria|p__Firmicutes|c__Clostridia|o__Clostridiales|f__Peptostreptococcaceae|g__Paraclostridium	0.000165146	0	0.00011516	0	6.23288e-05	0	4.00497e-06	8.61247e-05	0	0	1.35746e-05	0.000172045	3.09942e-06	3.19528e-06	0	0.000741538
d__Bacteria|p__Proteobacteria|c__Alphaproteobacteria|o__Rhizobiales|f__Methylobacteriaceae|g__Methylobacterium	6.85993e-05	4.92044e-05	0.000106068	0.000637117	2.96804e-05	0	4.00497e-06	1.65624e-05	0.000145059	3.0084e-05	3.84613e-05	0.000195838	9.29826e-06	9.58583e-06	0	1.92108e-05
d__Bacteria|p__Proteobacteria|c__Gammaproteobacteria|o__Xanthomonadales|f__Xanthomonadaceae|g__Lysobacter	0.000116873	0.000141053	0.000275777	5.18138e-05	0	0	0	1.65624e-05	0	0.000361008	0.000201356	0.000173875	0	3.19528e-06	0	0
d__Bacteria|p__Gemmatimonadetes|c__Gemmatimonadetes|o__Gemmatimonadales|f__Gemmatimonadaceae|g__unclassified_Gemmatimonadaceae	0.00107726	0	0	0	0	0	0	0	0.000164662	0	6.78728e-06	9.15132e-06	0	0	0	0
d__Bacteria|p__Proteobacteria|c__Gammaproteobacteria|o__Xanthomonadales|f__Xanthomonadaceae|g__unclassified_Xanthomonadaceae	0.00112046	6.56058e-06	2.72746e-05	3.07045e-05	0	0	0	0	5.48873e-05	1.0028e-05	6.78728e-06	0	0	0	0	0
d__Bacteria|p__Proteobacteria|c__Gammaproteobacteria|o__Enterobacterales|f__Enterobacteriaceae|g__unclassified_Enterobacteriaceae	0.000429381	1.64015e-05	0.00011819	0.000161198	3.85845e-05	0	6.80844e-05	0.000198749	3.52847e-05	2.0056e-05	6.78728e-06	0.00013727	0	6.39055e-06	1.15491e-05	0
d__Bacteria|p__Proteobacteria|c__Alphaproteobacteria|o__Sphingomonadales|f__Sphingomonadaceae|g__Sphingopyxis	0.000871465	9.84087e-06	9.69765e-05	3.83806e-06	0	0	0	0	0.000203867	3.34267e-06	6.78728e-06	3.66053e-06	0	0	0	0
d__Bacteria|p__Chloroflexi|c__Caldilineae|o__Caldilineales|f__Caldilineaceae|g__Litorilinea	0.000912117	0	1.81831e-05	0	0	0	0	0	0.000266596	0	0	0	0	0	0	0
d__Bacteria|p__Proteobacteria|c__Betaproteobacteria|o__Burkholderiales|f__Comamonadaceae|g__Ramlibacter	0.00024899	3.28029e-05	0.000451547	0.00011898	0	0	0	0	6.27284e-05	3.0084e-05	0.000160632	4.20961e-05	0	0	1.92485e-05	0
d__Bacteria|p__Firmicutes|c__Clostridia|o__Clostridiales|f__Lachnospiraceae|g__unclassified_Lachnospiraceae	4.06514e-05	3.28029e-06	3.03051e-05	0.000241798	0	3.10929e-06	0	0.000380936	0	0	9.04971e-06	0.000444754	0	0	1.15491e-05	0
d__Bacteria|p__Planctomycetes|c__Phycisphaerae|o__unclassified_Phycisphaerae|f__unclassified_Phycisphaerae|g__unclassified_Phycisphaerae	0.00108743	0	0	0	0	0	0	0	7.05694e-05	0	0	3.66053e-06	0	0	0	0
d__Bacteria|p__Bacteroidetes|c__Flavobacteriia|o__Flavobacteriales|f__Cryomorphaceae|g__Salinirepens	0	0	0	0	0	0	0	0	0.00112911	3.34267e-06	4.52486e-06	0	0	0	0	0
d__Bacteria|p__Bacteroidetes|c__Cytophagia|o__Cytophagales|f__Fulvivirgaceae|g__Ohtaekwangia	0.000940065	6.56058e-06	0	0	0	0	0	0	0.000160741	0	4.52486e-06	0	0	0	0	0
d__Bacteria|p__Proteobacteria|c__Alphaproteobacteria|o__Rhodospirillales|f__Azospirillaceae|g__Niveispirillum	1.27036e-05	0.000344431	0.00053034	1.91903e-06	0	6.21858e-06	0	0	0	7.35388e-05	0.000101809	7.32106e-06	0	0	2.69478e-05	0
d__Bacteria|p__Proteobacteria|c__Alphaproteobacteria|o__Rickettsiales|f__Rickettsiaceae|g__unclassified_Rickettsiaceae	0.000645342	9.84087e-06	0	0.000191903	0	0	0	9.93746e-06	0	0	0	0.000237934	0	0	0	0
d__Bacteria|p__Proteobacteria|c__Betaproteobacteria|o__Burkholderiales|f__Comamonadaceae|g__Variovorax	0.000584364	6.56058e-06	7.57629e-05	8.44373e-05	2.96804e-06	0	0	0	0.000203867	3.34267e-06	2.94116e-05	9.33435e-05	0	0	0	0
d__Bacteria|p__Proteobacteria|c__Deltaproteobacteria|o__Myxococcales|f__Sandaracinaceae|g__Sandaracinus	0.000767296	0	0	0	0	0	0	0	0.000294039	0	0	0	0	0	0	3.84216e-06
d__Bacteria|p__Cyanobacteria_Chloroplast|c__Chloroplast|o__norank_Chloroplast|f__Chloroplast|g__unclassified_Chloroplast	0.000500521	0	5.15187e-05	2.49474e-05	0.000284932	3.10929e-06	0	4.30623e-05	0.000117616	0	1.13121e-05	1.09816e-05	0	3.19528e-06	1.15491e-05	0
d__Bacteria|p__Proteobacteria|c__Deltaproteobacteria|o__unclassified_Deltaproteobacteria|f__unclassified_Deltaproteobacteria|g__unclassified_Deltaproteobacteria	0.000731726	0	8.78849e-05	0	0	0	0	0	0.000156821	6.68534e-06	7.01353e-05	5.49079e-06	0	0	0	0
d__Bacteria|p__Actinobacteria|c__Actinobacteria|o__Mycobacteriales|f__Dietziaceae|g__Dietzia	7.114e-05	1.31212e-05	0.00011516	0.000462486	8.90411e-06	0	0	5.63123e-05	0.000133298	4.34547e-05	2.48867e-05	7.87014e-05	3.09942e-06	9.58583e-06	1.15491e-05	7.68433e-06
d__Bacteria|p__Bacteroidetes|c__Sphingobacteriia|o__Sphingobacteriales|f__Sphingobacteriaceae|g__Sphingobacterium	0.000772377	9.84087e-06	3.63662e-05	5.94899e-05	2.96804e-06	0	0	0	3.92052e-05	5.68254e-05	2.71491e-05	1.46421e-05	0	0	3.84969e-06	3.84216e-06
d__Bacteria|p__Armatimonadetes|c__norank_Armatimonadetes|o__norank_Armatimonadetes|f__norank_Armatimonadetes|g__Armatimonadetes_gp5	0.000871465	0	3.03051e-06	0	0	0	0	0	0.000125457	3.34267e-06	1.35746e-05	0	0	0	0	0
d__Bacteria|p__Proteobacteria|c__Alphaproteobacteria|o__Rhodobacterales|f__Rhodobacteraceae|g__Rubellimicrobium	0.00021342	3.28029e-05	0.000139404	7.67611e-05	0	0	4.00497e-06	8.28122e-05	0.000145059	4.0112e-05	9.95468e-05	0.000133609	0	3.19528e-06	0	3.84216e-05
d__Bacteria|p__Proteobacteria|c__Gammaproteobacteria|o__Xanthomonadales|f__Xanthomonadaceae|g__Silanimonas	0.00099342	6.56058e-06	0	0	0	0	0	0	0	0	2.26243e-06	0	0	0	0	0
d__Bacteria|p__Firmicutes|c__Bacilli|o__Bacillales|f__Bacillaceae_1|g__Cytobacillus	2.03257e-05	1.64015e-05	0.000100007	0.000101709	1.18721e-05	9.32787e-06	1.20149e-05	0.000351124	9.40926e-05	2.0056e-05	9.04971e-06	3.29448e-05	8.67838e-05	9.90536e-05	7.69939e-06	1.92108e-05
d__Bacteria|p__Cyanobacteria_Chloroplast|c__Chloroplast|o__norank_Chloroplast|f__Chloroplast|g__Streptophyta	0.000299804	0	0.000181831	0	5.93607e-06	4.353e-05	2.00248e-05	0.000192124	0	6.68534e-06	0	5.49079e-05	2.16959e-05	7.34914e-05	0	1.92108e-05
d__Bacteria|p__Proteobacteria|c__Alphaproteobacteria|o__Sphingomonadales|f__Erythrobacteraceae|g__Altererythrobacter	0.000193094	1.96817e-05	0.000239411	0.000132413	0	0	0	0	0.000105854	0.000127021	4.7511e-05	2.37934e-05	0	0	0	0
d__Bacteria|p__Firmicutes|c__Bacilli|o__Bacillales|f__Staphylococcaceae|g__Staphylococcus	8.13029e-05	6.56058e-06	1.21221e-05	0.000596818	0	6.21858e-06	4.00497e-06	2.98124e-05	7.05694e-05	1.0028e-05	9.04971e-06	2.37934e-05	9.29826e-06	2.23669e-05	0	0
d__Bacteria|p__Proteobacteria|c__Gammaproteobacteria|o__Gammaproteobacteria_incertae_sedis|f__norank_Gammaproteobacteria_incertae_sedis|g__Acidibacter	0.000708859	0	1.21221e-05	1.91903e-06	0	0	0	0	9.0172e-05	0	0	0	0	0	0	0
d__Bacteria|p__Bacteroidetes|c__Chitinophagia|o__Chitinophagales|f__Chitinophagaceae|g__Flavisolibacter	0.000294723	3.28029e-06	3.93967e-05	0.000142008	0	0	0	0	3.13642e-05	1.0028e-05	7.23977e-05	0.000217802	0	0	0	0
d__Bacteria|p__Firmicutes|c__Bacilli|o__Bacillales|f__Bacillaceae_1|g__unclassified_Bacillaceae_1	1.01629e-05	1.31212e-05	6.06103e-06	5.75709e-06	1.18721e-05	6.21858e-06	2.00248e-05	0.000410748	9.80131e-05	3.67694e-05	1.80994e-05	3.11145e-05	2.47954e-05	7.98819e-05	3.84969e-06	2.68951e-05
d__Bacteria|p__Actinobacteria|c__Acidimicrobiia|o__Acidimicrobiales|f__unclassified_Acidimicrobiales|g__unclassified_Acidimicrobiales	0.0003557	0	9.69765e-05	1.15142e-05	0	0	0	0.000245124	7.84105e-05	0	0	5.49079e-06	0	3.19528e-06	0	0
d__Bacteria|p__Bacteroidetes|c__Chitinophagia|o__Chitinophagales|f__Chitinophagaceae|g__Parasegetibacter	0.000261694	2.2962e-05	2.42441e-05	0	0	0	0	0	0.00029796	6.68534e-06	9.04971e-05	8.9683e-05	0	0	0	0
d__Bacteria|p__Firmicutes|c__unclassified_Firmicutes|o__unclassified_Firmicutes|f__unclassified_Firmicutes|g__unclassified_Firmicutes	1.27036e-05	3.28029e-06	6.06103e-06	2.68664e-05	2.67123e-05	0.000108825	0.000388482	2.31874e-05	0.00014898	0	4.52486e-06	3.66053e-06	0	9.58583e-06	0	2.3053e-05
d__Bacteria|p__Acidobacteria|c__Blastocatellia|o__Blastocatellales|f__Blastocatellaceae|g__Stenotrophobacter	0.000342997	0	0.000196983	1.34332e-05	0	0	8.00993e-06	0	5.48873e-05	5.01401e-05	5.88231e-05	0	0	0	7.69939e-06	0
d__Bacteria|p__Proteobacteria|c__Alphaproteobacteria|o__Rhizobiales|f__Bradyrhizobiaceae|g__Bradyrhizobium	3.557e-05	6.56058e-06	9.39459e-05	0.000305126	5.93607e-06	2.79836e-05	0	5.63123e-05	0.000117616	3.34267e-06	1.80994e-05	2.37934e-05	0	0	0	3.45795e-05
d__Bacteria|p__Acidobacteria|c__Blastocatellia|o__Blastocatellales|f__Blastocatellaceae|g__Aridibacter	0.000396352	3.28029e-06	0.000169709	5.75709e-06	0	0	4.00497e-06	0	7.84105e-05	3.67694e-05	2.94116e-05	0	0	0	0	0
d__Bacteria|p__Proteobacteria|c__Alphaproteobacteria|o__Sphingomonadales|f__Erythrobacteraceae|g__Porphyrobacter	0.000495439	1.96817e-05	3.33357e-05	0.000111304	0	0	4.00497e-06	0	0	3.34267e-05	1.35746e-05	1.09816e-05	0	0	0	0
d__Bacteria|p__Bacteroidetes|c__Chitinophagia|o__Chitinophagales|f__Chitinophagaceae|g__Paracnuella	0.000449707	3.28029e-06	0	0	0	0	0	0	0.000196026	1.0028e-05	2.94116e-05	2.01329e-05	0	0	0	0
d__Bacteria|p__Planctomycetes|c__Phycisphaerae|o__Tepidisphaerales|f__Tepidisphaeraceae|g__Tepidisphaera	0.000680912	0	0	0	0	0	0	0	1.56821e-05	0	0	0	0	0	0	0
d__Bacteria|p__Verrucomicrobia|c__unclassified_Verrucomicrobia|o__unclassified_Verrucomicrobia|f__unclassified_Verrucomicrobia|g__unclassified_Verrucomicrobia	6.85993e-05	0	6.06103e-06	4.02996e-05	0	0	0	0	0.000529271	0	2.03619e-05	0	0	0	0	0
d__Bacteria|p__Proteobacteria|c__Gammaproteobacteria|o__Pseudomonadales|f__Moraxellaceae|g__Enhydrobacter	2.54071e-05	9.84087e-06	0.000224258	0.000140089	0	0	0	6.62497e-06	0	8.02241e-05	9.04971e-06	0.000159233	0	3.19528e-06	0	0
d__Bacteria|p__Proteobacteria|c__Alphaproteobacteria|o__Sphingomonadales|f__Sphingomonadaceae|g__unclassified_Sphingomonadaceae	6.85993e-05	2.2962e-05	0.000130312	7.48421e-05	0	0	0	0	4.31258e-05	0.000153763	9.5022e-05	5.49079e-05	0	0	0	0
d__Bacteria|p__Verrucomicrobia|c__Opitutae|o__Opitutales|f__Opitutaceae|g__Opitutus	0.000630097	0	0	0	0	0	0	0	7.84105e-06	0	0	0	0	0	0	0
d__Bacteria|p__Actinobacteria|c__Acidimicrobiia|o__Acidimicrobiales|f__Iamiaceae|g__Aquihabitans	0.000437003	0	9.09154e-06	5.75709e-06	0	0	0	0.000175562	0	6.68534e-06	0	3.66053e-06	0	0	0	0
d__Bacteria|p__Proteobacteria|c__Gammaproteobacteria|o__Oceanospirillales|f__Halomonadaceae|g__Halomonas	3.557e-05	2.2962e-05	0.000172739	0.000109385	2.07763e-05	0	4.00497e-06	3.64374e-05	9.40926e-05	0	1.35746e-05	0.000107986	0	6.39055e-06	1.15491e-05	0
d__Bacteria|p__Bacteroidetes|c__Chitinophagia|o__Chitinophagales|f__Chitinophagaceae|g__Rurimicrobium	3.557e-05	0	0	0	0	0	0	0	0.000564555	3.34267e-06	1.35746e-05	1.64724e-05	0	0	0	0
d__Bacteria|p__Planctomycetes|c__Planctomycetacia|o__Planctomycetales|f__Isosphaeraceae|g__unclassified_Isosphaeraceae	0.000454788	0	3.03051e-06	1.53522e-05	5.93607e-06	0	0	6.95622e-05	0	0	0	4.20961e-05	3.09942e-06	3.19528e-06	0	0
d__Bacteria|p__Proteobacteria|c__Betaproteobacteria|o__Burkholderiales|f__Oxalobacteraceae|g__Noviherbaspirillum	1.01629e-05	5.90452e-05	0.000203044	1.15142e-05	0	0	2.00248e-05	0	3.92052e-06	0.000130364	9.27596e-05	2.37934e-05	0	0	3.84969e-06	0
d__Bacteria|p__Firmicutes|c__Bacilli|o__Bacillales|f__Bacillaceae_1|g__Bacillus	8.38436e-05	2.2962e-05	0	0	5.93607e-06	2.79836e-05	1.20149e-05	0.000238499	0	0	0	4.20961e-05	0	0.000108639	7.69939e-06	7.68433e-06
d__Bacteria|p__Verrucomicrobia|c__Spartobacteria|o__norank_Spartobacteria|f__norank_Spartobacteria|g__Spartobacteria_genera_incertae_sedis	0.000492899	0	0	0	1.78082e-05	0	0	9.93746e-06	3.92052e-06	0	0	2.92842e-05	0	3.19528e-06	0	0
d__Bacteria|p__Actinobacteria|c__Actinobacteria|o__Micrococcales|f__Brevibacteriaceae|g__Brevibacterium	0	0	6.97018e-05	0.000308964	5.93607e-06	0	0	2.31874e-05	9.80131e-05	3.34267e-06	0	7.32106e-06	9.29826e-06	0	0	7.68433e-06
d__Bacteria|p__Proteobacteria|c__Deltaproteobacteria|o__Myxococcales|f__unclassified_Cystobacterineae|g__unclassified_Cystobacterineae	0.000215961	3.28029e-06	4.84882e-05	3.83806e-05	0	0	0	0	8.2331e-05	0	4.97734e-05	9.51738e-05	0	0	0	0
d__Bacteria|p__Firmicutes|c__Bacilli|o__Bacillales|f__Bacillaceae_2|g__Virgibacillus	0	0	2.12136e-05	0.000115142	0	0	0	0	0.00037637	0	0	1.64724e-05	0	3.19528e-06	0	0
d__Bacteria|p__Firmicutes|c__Bacilli|o__Lactobacillales|f__Streptococcaceae|g__Lactococcus	0	0	2.42441e-05	0.000132413	5.93607e-06	0	0	0	0	0	0	0.000367883	0	0	0	0
d__Bacteria|p__Acidobacteria|c__Blastocatellia|o__Blastocatellales|f__Blastocatellaceae|g__unclassified_Blastocatellaceae	0.000294723	0	0.000200014	0	0	0	4.00497e-06	0	0	1.33707e-05	0	1.09816e-05	0	0	0	0
d__Bacteria|p__Proteobacteria|c__Alphaproteobacteria|o__Rhizobiales|f__Bradyrhizobiaceae|g__unclassified_Bradyrhizobiaceae	0.000424299	3.28029e-06	3.33357e-05	5.75709e-06	2.96804e-06	0	0	0	3.13642e-05	6.68534e-06	2.26243e-06	1.83026e-06	0	0	0	0
d__Bacteria|p__Acidobacteria|c__Acidobacteria_Gp16|o__norank_Acidobacteria_Gp16|f__norank_Acidobacteria_Gp16|g__Gp16	0.000424299	0	0	0	0	3.10929e-06	4.00497e-06	4.63748e-05	0	0	4.52486e-06	0	0	2.87575e-05	0	0
d__Bacteria|p__Bacteroidetes|c__Cytophagia|o__Cytophagales|f__Cytophagaceae|g__Rudanella	6.35179e-05	1.64015e-05	0.000290929	0	0	0	0	0	0	1.67134e-05	2.48867e-05	9.7004e-05	0	0	0	0
d__Bacteria|p__Chloroflexi|c__Caldilineae|o__Caldilineales|f__Caldilineaceae|g__unclassified_Caldilineaceae	0.000299804	0	6.06103e-06	0	0	0	0	0	0.000196026	0	0	0	0	3.19528e-06	0	0
d__Bacteria|p__Actinobacteria|c__Actinobacteria|o__Mycobacteriales|f__Corynebacteriaceae|g__Corynebacterium	5.08143e-06	0	2.72746e-05	0.000136251	1.78082e-05	9.32787e-06	0	3.31249e-05	0.000156821	1.0028e-05	2.26243e-06	9.33435e-05	0	0	0	7.68433e-06
d__Bacteria|p__Proteobacteria|c__Gammaproteobacteria|o__Pseudomonadales|f__Pseudomonadaceae|g__Permianibacter	0.00049798	0	0	0	0	0	0	0	0	0	0	0	0	0	0	0
d__Bacteria|p__Actinobacteria|c__Actinobacteria|o__Micromonosporales|f__Micromonosporaceae|g__Micromonospora	4.06514e-05	0	0	5.56518e-05	8.90411e-06	9.32787e-06	4.00497e-06	0.000122562	0.000145059	1.33707e-05	0	1.83026e-06	2.16959e-05	7.34914e-05	0	0
d__Bacteria|p__Actinobacteria|c__Actinobacteria|o__Micrococcales|f__Micrococcaceae|g__Nesterenkonia	3.04886e-05	3.28029e-06	0.000184861	4.98947e-05	8.90411e-06	0	0	1.32499e-05	0.000105854	0	6.78728e-06	4.20961e-05	9.29826e-06	0	7.69939e-06	0
d__Bacteria|p__Bacteroidetes|c__Cytophagia|o__Cytophagales|f__Fulvivirgaceae|g__Chryseolinea	0.000452247	0	0	0	0	0	0	0	3.92052e-06	3.34267e-06	2.26243e-06	0	0	0	0	0
d__Bacteria|p__Proteobacteria|c__Alphaproteobacteria|o__Rhizobiales|f__Hyphomicrobiaceae|g__Pedomicrobium	0.000325212	3.28029e-06	3.03051e-06	2.49474e-05	0	0	8.00993e-06	3.31249e-06	7.44899e-05	3.34267e-06	0	3.66053e-06	0	0	0	3.84216e-06
d__Bacteria|p__Proteobacteria|c__Alphaproteobacteria|o__Rickettsiales|f__unclassified_Rickettsiales|g__unclassified_Rickettsiales	5.08143e-06	1.64015e-05	2.12136e-05	9.59514e-06	0	0	0	0	0	2.67414e-05	0.000312215	5.12474e-05	0	0	0	0
d__Bacteria|p__Abditibacteriota|c__Abditibacteria|o__Abditibacteriales|f__Abditibacteriaceae|g__Abditibacterium	0.000340456	0	2.12136e-05	1.72713e-05	0	0	0	0	1.96026e-05	0	2.26243e-06	3.66053e-05	0	0	0	0
d__Bacteria|p__Proteobacteria|c__Alphaproteobacteria|o__Rhodobacterales|f__Rhodobacteraceae|g__Salipiger	5.84364e-05	3.28029e-06	6.66713e-05	5.75709e-05	2.96804e-06	0	4.00497e-06	3.31249e-05	9.40926e-05	1.33707e-05	2.26243e-05	6.40593e-05	0	0	0	0
d__Bacteria|p__Firmicutes|c__Bacilli|o__Bacillales|f__Bacillaceae_1|g__Anoxybacillus	0	3.28029e-06	3.33357e-05	8.44373e-05	0	3.10929e-06	2.00248e-05	0.000231874	0	3.34267e-06	4.52486e-06	1.64724e-05	0	0	0	3.84216e-06
d__Bacteria|p__Firmicutes|c__Bacilli|o__Bacillales|f__Paenibacillaceae_1|g__Paenibacillus	1.7785e-05	0	4.54577e-05	2.49474e-05	2.96804e-06	3.10929e-06	0	1.32499e-05	0.000199947	1.0028e-05	2.26243e-05	5.49079e-05	6.19884e-06	0	0	0
d__Bacteria|p__Proteobacteria|c__Deltaproteobacteria|o__Myxococcales|f__Kofleriaceae|g__Kofleria	0.000337915	0	0	0	0	0	0	0	5.48873e-05	0	6.78728e-06	0	0	0	0	0
d__Bacteria|p__Proteobacteria|c__Alphaproteobacteria|o__Rhodospirillales|f__norank_Rhodospirillales|g__unclassified_Rhodospirillales	0.000386189	0	0	0	0	0	0	0	0	0	0	0	0	0	0	0
d__Bacteria|p__Proteobacteria|c__Deltaproteobacteria|o__Bdellovibrionales|f__Bdellovibrionaceae|g__Vampirovibrio	5.58957e-05	1.31212e-05	8.18239e-05	0.00011898	5.93607e-06	0	0	3.31249e-06	5.09668e-05	3.34267e-06	1.80994e-05	2.37934e-05	3.09942e-06	0	0	0
d__Bacteria|p__Actinobacteria|c__Actinobacteria|o__Propionibacteriales|f__Propionibacteriaceae|g__Cutibacterium	2.28664e-05	4.26438e-05	7.27323e-05	2.87854e-05	2.07763e-05	0	0	4.96873e-05	4.31258e-05	2.0056e-05	6.78728e-06	6.03987e-05	3.09942e-06	3.19528e-06	0	3.84216e-06
d__Bacteria|p__Armatimonadetes|c__Fimbriimonadia|o__Fimbriimonadales|f__Fimbriimonadaceae|g__Fimbriimonas	2.03257e-05	0	7.27323e-05	0.000120899	0	0	0	0	7.44899e-05	0	2.71491e-05	5.30777e-05	0	0	0	0
d__Bacteria|p__Proteobacteria|c__Betaproteobacteria|o__Rhodocyclales|f__Zoogloeaceae|g__Uliginosibacterium	5.08143e-06	0	6.06103e-06	0.000111304	0	0	0	3.31249e-06	0.000117616	0	1.35746e-05	0.000111646	0	0	0	0
d__Bacteria|p__Proteobacteria|c__Alphaproteobacteria|o__Caulobacterales|f__Caulobacteraceae|g__unclassified_Caulobacteraceae	0.000297264	0	6.06103e-06	0	0	0	0	0	0	2.0056e-05	9.04971e-06	2.19632e-05	0	0	3.84969e-06	0
d__Bacteria|p__Cyanobacteria_Chloroplast|c__Cyanobacteria|o__norank_Cyanobacteria|f__Family_XI|g__GpXI	0.000342997	0	0	0	8.90411e-06	0	0	0	0	0	0	0	0	0	0	0
d__Bacteria|p__Actinobacteria|c__Actinobacteria|o__Micrococcales|f__Micrococcaceae|g__Psychromicrobium	4.06514e-05	9.84087e-06	0	0.000151603	0	3.10929e-06	0	4.96873e-05	7.44899e-05	0	0	1.28119e-05	0	0	0	3.84216e-06
d__Bacteria|p__Proteobacteria|c__Alphaproteobacteria|o__Sneathiellales|f__Sneathiellaceae|g__Ferrovibrio	0.000345537	0	0	0	0	0	0	0	0	0	0	0	0	0	0	0
d__Bacteria|p__Verrucomicrobia|c__Opitutae|o__Opitutales|f__Opitutaceae|g__Oleiharenicola	0.000327752	0	3.03051e-06	0	0	0	0	0	3.92052e-06	0	2.26243e-06	1.83026e-06	0	0	0	0
d__Bacteria|p__Proteobacteria|c__Alphaproteobacteria|o__Rhizobiales|f__Hyphomicrobiaceae|g__Hyphomicrobium	0.000309967	0	0	0	2.07763e-05	0	0	0	0	0	2.26243e-06	0	0	3.19528e-06	0	0
d__Bacteria|p__Actinobacteria|c__Actinobacteria|o__Micrococcales|f__Dermabacteraceae|g__Brachybacterium	1.27036e-05	0	0	8.82753e-05	0	0	0	9.93746e-06	0.000133298	0	0	8.05317e-05	0	0	7.69939e-06	0
d__Bacteria|p__Proteobacteria|c__Alphaproteobacteria|o__Rhizobiales|f__Kaistiaceae|g__Bauldia	0.000282019	0	0	0	5.93607e-06	0	0	0	4.31258e-05	0	0	0	0	0	0	0
d__Bacteria|p__Proteobacteria|c__Gammaproteobacteria|o__Enterobacterales|f__Hafniaceae|g__Edwardsiella	4.82736e-05	0	6.06103e-06	0	8.90411e-06	1.86557e-05	5.60695e-05	2.31874e-05	0	1.0028e-05	2.26243e-06	7.32106e-06	0	2.87575e-05	0.000111641	7.68433e-06
d__Bacteria|p__Cyanobacteria_Chloroplast|c__Cyanobacteria|o__norank_Cyanobacteria|f__Family_I|g__unclassified_Family_I	0.000246449	0	6.06103e-06	1.91903e-06	1.48402e-05	0	0	0	0	6.68534e-06	0	3.11145e-05	0	1.27811e-05	0	0
d__Bacteria|p__Proteobacteria|c__Oligoflexia|o__Bacteriovoracales|f__Bacteriovoracaceae|g__Bacteriovorax	7.62214e-05	0	1.21221e-05	1.15142e-05	0	0	0	0	0	0	2.26243e-05	0.000188517	0	0	0	7.68433e-06
d__Bacteria|p__Planctomycetes|c__unclassified_Planctomycetes|o__unclassified_Planctomycetes|f__unclassified_Planctomycetes|g__unclassified_Planctomycetes	0.000276938	0	0	0	0	0	0	0	3.92052e-05	0	0	0	0	0	0	0
d__Bacteria|p__Proteobacteria|c__Betaproteobacteria|o__Rhodocyclales|f__Azonexaceae|g__Azonexus	7.62214e-06	3.28029e-05	1.21221e-05	0.000165036	0	0	0	0	0	0	1.13121e-05	8.60225e-05	0	0	0	0
d__Bacteria|p__Firmicutes|c__Bacilli|o__Bacillales|f__Bacillaceae_2|g__Halobacillus	0	0	0	0	0	9.32787e-06	1.60199e-05	0.000268311	0	0	0	0	0	1.59764e-05	0	0
d__Bacteria|p__Verrucomicrobia|c__Verrucomicrobiae|o__Verrucomicrobiales|f__Verrucomicrobiaceae|g__Brevifollis	0.00028456	0	0	0	0	0	0	0	2.35231e-05	0	0	0	0	0	0	0
d__Bacteria|p__Proteobacteria|c__Alphaproteobacteria|o__Rhizobiales|f__Beijerinckiaceae|g__unclassified_Beijerinckiaceae	7.62214e-06	0	0	6.5247e-05	0	0	0	0	0	0	0	0.000194008	1.23977e-05	0	0	2.68951e-05
d__Bacteria|p__Proteobacteria|c__Alphaproteobacteria|o__Sphingomonadales|f__Sphingosinicellaceae|g__Sphingosinicella	0.000294723	0	0	0	0	0	0	0	0	0	0	0	0	0	0	0
d__Bacteria|p__Proteobacteria|c__Betaproteobacteria|o__Nitrosomonadales|f__Sterolibacteriaceae|g__unclassified_Sterolibacteriaceae	0.000157524	0	4.54577e-05	7.67611e-05	0	0	0	0	0	0	6.78728e-06	0	0	0	0	0
d__Bacteria|p__Proteobacteria|c__Betaproteobacteria|o__Burkholderiales|f__Comamonadaceae|g__Inhella	0.000264234	3.28029e-06	0	0	0	0	0	0	0	3.34267e-06	2.26243e-06	9.15132e-06	0	0	0	0
d__Bacteria|p__Planctomycetes|c__Phycisphaerae|o__Phycisphaerales|f__Phycisphaeraceae|g__Algisphaera	0.000271857	0	0	0	0	0	0	0	0	0	0	0	0	0	0	0
d__Bacteria|p__Proteobacteria|c__Alphaproteobacteria|o__Sneathiellales|f__Sneathiellaceae|g__unclassified_Sneathiellaceae	0.000261694	0	0	0	0	0	0	0	3.92052e-06	0	0	0	0	0	0	0
d__Bacteria|p__Firmicutes|c__Bacilli|o__Bacillales|f__Planococcaceae|g__Jeotgalibacillus	0	0	0	7.67611e-06	0	6.21858e-06	8.00993e-06	0.000218624	0	0	0	0	9.29826e-06	0	0	0
d__Bacteria|p__Firmicutes|c__Bacilli|o__Bacillales|f__Bacillaceae_1|g__Fictibacillus	1.27036e-05	9.84087e-06	0	0	2.37443e-05	3.10929e-06	8.00993e-06	0.000122562	2.35231e-05	0	0	0	1.23977e-05	3.19528e-05	0	0
d__Bacteria|p__Rhodothermaeota|c__Rhodothermia|o__Rhodothermales|f__Rubricoccaceae|g__Rubrivirga	2.54071e-06	9.84087e-06	6.36408e-05	9.59514e-06	0	0	0	0	6.27284e-05	3.67694e-05	4.07237e-05	2.19632e-05	0	0	0	0
d__Bacteria|p__Cyanobacteria_Chloroplast|c__Cyanobacteria|o__norank_Cyanobacteria|f__Family_V|g__GpV	0.000238827	0	0	0	0	0	0	0	7.84105e-06	0	0	0	0	0	0	0
d__Bacteria|p__Actinobacteria|c__Actinobacteria|o__unclassified_Actinobacteria|f__unclassified_Actinobacteria|g__unclassified_Actinobacteria	6.60586e-05	0	2.42441e-05	1.34332e-05	2.67123e-05	3.10929e-06	4.00497e-06	7.94997e-05	0	1.0028e-05	2.26243e-06	0	3.09942e-06	6.39055e-06	0	3.84216e-06
d__Bacteria|p__Bacteroidetes|c__Bacteroidia|o__Bacteroidales|f__Bacteroidaceae|g__Phocaeicola	7.62214e-06	6.56058e-06	6.06103e-05	8.82753e-05	5.93607e-06	0	4.00497e-06	6.62497e-06	0	6.68534e-06	0	5.12474e-05	3.09942e-06	0	0	0
d__Bacteria|p__Proteobacteria|c__Gammaproteobacteria|o__Xanthomonadales|f__unclassified_Xanthomonadales|g__unclassified_Xanthomonadales	0.000236286	0	0	0	0	0	0	0	0	0	0	0	0	0	0	0
d__Bacteria|p__Proteobacteria|c__Gammaproteobacteria|o__Enterobacterales|f__Enterobacteriaceae|g__Escherichia_Shigella	7.62214e-06	0	0.000109099	1.53522e-05	0	6.21858e-06	1.60199e-05	3.31249e-06	7.84105e-06	6.68534e-06	4.52486e-06	2.01329e-05	1.23977e-05	0	1.92485e-05	3.84216e-06
d__Bacteria|p__Bacteroidetes|c__Flavobacteriia|o__Flavobacteriales|f__Cryomorphaceae|g__Crocinitomix	0.000162606	0	0	0	0	0	0	0	6.66489e-05	0	0	0	0	0	0	0
d__Bacteria|p__Proteobacteria|c__Alphaproteobacteria|o__Rhodospirillales|f__Acetobacteraceae|g__Rubritepida	1.7785e-05	0	0.000136373	1.34332e-05	0	0	0	0	0	3.34267e-06	2.03619e-05	3.66053e-05	0	0	0	0
d__Bacteria|p__Chloroflexi|c__Thermomicrobia|o__Sphaerobacterales|f__Sphaerobacteraceae|g__unclassified_Sphaerobacteraceae	1.27036e-05	0	0.000133343	3.64615e-05	0	0	0	1.32499e-05	0	1.0028e-05	0	0	0	9.58583e-06	0	0
d__Bacteria|p__Proteobacteria|c__Betaproteobacteria|o__Burkholderiales|f__Oxalobacteraceae|g__Pseudoduganella	0.000137199	2.2962e-05	0	7.67611e-06	0	0	0	0	2.74437e-05	1.0028e-05	6.78728e-06	1.83026e-06	0	0	0	0
d__Bacteria|p__Actinobacteria|c__Actinobacteria|o__Mycobacteriales|f__Nocardiaceae|g__Rhodococcus	4.06514e-05	2.2962e-05	3.03051e-06	1.15142e-05	0	4.04207e-05	4.00497e-06	5.29998e-05	0	0	2.26243e-06	5.49079e-06	0	9.58583e-06	1.15491e-05	3.84216e-06
d__Bacteria|p__Actinobacteria|c__Actinobacteria|o__Propionibacteriales|f__Nocardioidaceae|g__Nocardioides	4.57329e-05	0	2.12136e-05	1.91903e-06	0	3.10929e-06	0	5.96248e-05	0	1.33707e-05	0	7.32106e-06	0	5.11244e-05	0	0
d__Bacteria|p__Proteobacteria|c__Alphaproteobacteria|o__Kiloniellales|f__Kiloniellaceae|g__unclassified_Kiloniellaceae	0	1.96817e-05	0.000103037	7.48421e-05	0	0	0	0	0	0	2.26243e-06	0	0	0	0	0
d__Bacteria|p__Actinobacteria|c__Rubrobacteria|o__Rubrobacterales|f__Rubrobacteraceae|g__Rubrobacter	0.00010671	0	0	3.83806e-05	0	0	4.00497e-06	0	0	3.34267e-06	0	0	0	4.47339e-05	0	0
d__Bacteria|p__Firmicutes|c__Bacilli|o__Bacillales|f__Sporolactobacillaceae|g__Alkalicoccus	0	0	0	0.000155441	5.93607e-06	0	0	2.64999e-05	0	3.34267e-06	0	3.66053e-06	0	0	0	0
d__Bacteria|p__Proteobacteria|c__Gammaproteobacteria|o__Oceanospirillales|f__Oceanospirillales_incertae_sedis|g__Pseudohongiella	0.000193094	0	0	0	0	0	0	0	0	0	0	0	0	0	0	0
d__Bacteria|p__Firmicutes|c__Clostridia|o__Clostridiales|f__Ruminococcaceae|g__unclassified_Ruminococcaceae	1.52443e-05	0	3.03051e-06	2.11093e-05	1.78082e-05	0	0	3.64374e-05	0	3.34267e-06	2.26243e-06	9.33435e-05	0	0	0	0
d__Bacteria|p__Firmicutes|c__Clostridia|o__Clostridiales|f__Lachnospiraceae|g__Cellulosilyticum	4.57329e-05	0	0	0	2.96804e-06	0	0	0.000106	0	0	0	2.92842e-05	0	0	0	7.68433e-06
d__Bacteria|p__Proteobacteria|c__Gammaproteobacteria|o__Nevskiales|f__Nevskiaceae|g__Nevskia	0.000167687	0	0	0	0	0	0	0	2.35231e-05	0	0	0	0	0	0	0
d__Bacteria|p__Proteobacteria|c__Gammaproteobacteria|o__Alteromonadales|f__Shewanellaceae|g__Shewanella	0.000129576	3.28029e-06	0	1.91903e-06	0	3.10929e-05	2.00248e-05	3.31249e-06	0	0	0	0	0	0	0	0
d__Bacteria|p__Proteobacteria|c__Alphaproteobacteria|o__Rhodospirillales|f__Rhodospirillaceae|g__Elstera	2.79479e-05	1.96817e-05	0	0.000128575	0	0	0	0	0	0	4.52486e-06	7.32106e-06	0	0	0	0
d__Bacteria|p__Firmicutes|c__Bacilli|o__Bacillales|f__Alicyclobacillaceae|g__Tumebacillus	0	0	0	1.91903e-06	0	0	4.40546e-05	8.94371e-05	0	0	4.52486e-06	0	0	3.5148e-05	0	1.15265e-05
d__Bacteria|p__Cyanobacteria_Chloroplast|c__Cyanobacteria|o__norank_Cyanobacteria|f__Family_II|g__GpIIa	8.38436e-05	0	0	0	8.60731e-05	0	0	0	0	0	0	7.32106e-06	0	3.19528e-06	3.84969e-06	0
d__Archaea|p__Euryarchaeota|c__Halobacteria|o__Halobacteriales|f__Haloarculaceae|g__Natronomonas	7.36807e-05	6.56058e-06	1.51526e-05	1.34332e-05	2.96804e-06	0	0	0	2.74437e-05	0	2.26243e-06	4.20961e-05	0	0	0	0
d__Bacteria|p__Proteobacteria|c__Alphaproteobacteria|o__Rhizobiales|f__Ancalomicrobiaceae|g__Prosthecomicrobium	0.000132117	0	0	0	0	0	0	0	5.09668e-05	0	0	0	0	0	0	0
d__Bacteria|p__Proteobacteria|c__Gammaproteobacteria|o__Legionellales|f__Legionellaceae|g__Legionella	1.52443e-05	0	1.81831e-05	0.000103628	0	0	0	1.98749e-05	0	0	0	2.01329e-05	0	3.19528e-06	0	0
d__Bacteria|p__Firmicutes|c__Bacilli|o__Bacillales|f__Staphylococcaceae|g__Macrococcus	2.54071e-06	0	0	8.63563e-05	0	0	0	1.98749e-05	0	0	0	6.95501e-05	0	0	0	0
d__Bacteria|p__Bacteroidetes|c__Saprospiria|o__Saprospirales|f__unclassified_Saprospirales|g__unclassified_Saprospirales	0.000121954	0	0	0	0	0	0	0	5.48873e-05	0	0	0	0	0	0	0
d__Bacteria|p__Firmicutes|c__Clostridia|o__Clostridiales|f__Ruminococcaceae|g__Faecalibacterium	7.62214e-06	1.31212e-05	3.33357e-05	6.5247e-05	5.93607e-06	6.21858e-06	4.00497e-06	0	0	3.34267e-06	9.04971e-06	9.15132e-06	3.09942e-06	1.59764e-05	0	0
d__Bacteria|p__Proteobacteria|c__Alphaproteobacteria|o__Rhodospirillales|f__Rhodospirillaceae|g__Novispirillum	0.000167687	0	0	0	0	0	0	0	0	0	0	5.49079e-06	0	0	0	0
d__Bacteria|p__Bacteroidetes|c__Cytophagia|o__Cytophagales|f__Hymenobacteraceae|g__Hymenobacter	0.000119414	9.84087e-06	6.06103e-06	0	0	0	0	0	0	1.67134e-05	6.78728e-06	1.28119e-05	0	0	0	0
d__Bacteria|p__Actinobacteria|c__Actinobacteria|o__Micrococcales|f__Micrococcaceae|g__Glutamicibacter	3.30293e-05	2.2962e-05	0	9.59514e-06	0	3.10929e-06	8.00993e-06	2.98124e-05	0	6.68534e-06	0	4.57566e-05	0	6.39055e-06	0	0
d__Eukaryota|p__Plantae|c__Liliopsida|o__Poales|f__Poaceae|g__Zea	2.03257e-05	0	0.000103037	0	5.93607e-06	0	0	1.98749e-05	0	0	0	9.15132e-06	0	3.19528e-06	0	0
d__Bacteria|p__Firmicutes|c__Clostridia|o__Clostridiales|f__Peptostreptococcaceae|g__Peptacetobacter	0	0	0	0	0	0	0	0	0.000160741	0	0	0	0	0	0	0
d__Bacteria|p__Firmicutes|c__Clostridia|o__Clostridiales|f__Ruminococcaceae|g__Ruminiclostridium	5.08143e-05	0	0	0	0	0	0	0	0	0	0	0.000109816	0	0	0	0
d__Bacteria|p__Actinobacteria|c__unclassified_Actinobacteria|o__unclassified_Actinobacteria|f__unclassified_Actinobacteria|g__unclassified_Actinobacteria	8.63843e-05	0	2.42441e-05	0	0	0	0	4.63748e-05	0	0	0	0	3.09942e-06	0	0	0
d__Bacteria|p__Spirochaetes|c__Spirochaetia|o__Spirochaetales|f__Leptospiraceae|g__Turneriella	0.000154984	0	0	0	0	0	0	0	3.92052e-06	0	0	0	0	0	0	0
d__Bacteria|p__Firmicutes|c__Bacilli|o__Bacillales|f__Paenibacillaceae_1|g__Brevibacillus	2.54071e-06	0	3.03051e-06	4.60567e-05	0	3.10929e-06	8.00993e-06	3.31249e-06	0	0	0	8.23619e-05	0	9.58583e-06	0	0
d__Bacteria|p__Proteobacteria|c__Gammaproteobacteria|o__Xanthomonadales|f__Rhodanobacteraceae|g__Tahibacter	0.000127036	0	0	2.49474e-05	0	0	0	0	0	0	0	0	0	0	0	0
d__Bacteria|p__Proteobacteria|c__Alphaproteobacteria|o__Rhodospirillales|f__Stellaceae|g__Stella	0.000149902	0	0	0	0	0	0	0	0	0	0	0	0	0	0	0
d__Bacteria|p__Cyanobacteria_Chloroplast|c__Cyanobacteria|o__norank_Cyanobacteria|f__Family_VIII|g__unclassified_Family_VIII	0.000111791	0	0	0	0	0	0	0	3.52847e-05	0	0	0	0	0	0	0
d__Bacteria|p__Firmicutes|c__Bacilli|o__Bacillales|f__Paenibacillaceae_1|g__unclassified_Paenibacillaceae_1	5.08143e-06	0	0	0	5.93607e-06	0	0	5.96248e-05	0	1.67134e-05	1.5837e-05	3.66053e-05	0	0	0	0
d__Bacteria|p__Proteobacteria|c__Betaproteobacteria|o__Burkholderiales|f__Burkholderiaceae|g__Chitinimonas	4.06514e-05	0	2.72746e-05	3.26235e-05	0	0	0	0	3.92052e-05	0	0	0	0	0	0	0
d__Bacteria|p__Bacteroidetes|c__Cytophagia|o__Cytophagales|f__Raineyaceae|g__Raineya	0.000134658	0	0	0	0	0	0	0	0	0	0	0	0	0	0	0
d__Bacteria|p__Proteobacteria|c__Betaproteobacteria|o__Burkholderiales|f__Burkholderiaceae|g__unclassified_Burkholderiaceae	8.63843e-05	1.96817e-05	0	1.53522e-05	0	0	0	6.62497e-06	0	0	4.52486e-06	0	0	0	0	0
d__Bacteria|p__Bacteroidetes|c__Chitinophagia|o__Chitinophagales|f__Chitinophagaceae|g__Flavitalea	7.36807e-05	0	0	0	0	0	0	0	5.88078e-05	0	0	0	0	0	0	0
d__Bacteria|p__Proteobacteria|c__Betaproteobacteria|o__Neisseriales|f__Chromobacteriaceae|g__Formivibrio	0	0	0	9.21134e-05	0	0	0	0	0	0	0	3.84356e-05	0	0	0	0
d__Bacteria|p__Actinobacteria|c__Thermoleophilia|o__unclassified_Thermoleophilia|f__unclassified_Thermoleophilia|g__unclassified_Thermoleophilia	1.7785e-05	0	0	0	2.96804e-06	3.10929e-06	0	0.000106	0	0	0	0	0	0	0	0
d__Bacteria|p__Proteobacteria|c__Betaproteobacteria|o__Neisseriales|f__Chromobacteriaceae|g__Chitinilyticum	0	3.28029e-06	0	0	0	0	0	6.62497e-06	5.88078e-05	0	0	2.37934e-05	3.7193e-05	0	0	0
d__Bacteria|p__Acidobacteria|c__Acidobacteria_Gp3|o__norank_Acidobacteria_Gp3|f__norank_Acidobacteria_Gp3|g__unclassified_Acidobacteria_Gp3	0.000111791	0	0	0	0	0	0	1.65624e-05	0	0	0	0	0	0	0	0
d__Bacteria|p__Bacteroidetes|c__Cytophagia|o__Cytophagales|f__Fulvivirgaceae|g__unclassified_Fulvivirgaceae	0.000127036	0	0	0	0	0	0	0	0	0	0	0	0	0	0	0
d__Bacteria|p__Synergistetes|c__Synergistia|o__Synergistales|f__Synergistaceae|g__Acetomicrobium	0	0	0	0	0	0	0	9.93746e-06	0.000105854	0	0	1.09816e-05	0	0	0	0
d__Bacteria|p__Armatimonadetes|c__Armatimonadia|o__Armatimonadales|f__Armatimonadaceae|g__Armatimonas_Armatimonadetes_gp1	7.62214e-05	0	3.03051e-06	0	0	0	0	0	4.70463e-05	0	0	0	0	0	0	0
d__Bacteria|p__Verrucomicrobia|c__Opitutae|o__unclassified_Opitutae|f__unclassified_Opitutae|g__unclassified_Opitutae	0	0	9.09154e-05	1.15142e-05	0	0	0	0	0	0	1.35746e-05	7.32106e-06	0	0	0	0
d__Bacteria|p__Rhodothermaeota|c__Rhodothermia|o__Rhodothermales|f__unclassified_Rhodothermales|g__unclassified_Rhodothermales	5.3355e-05	0	3.03051e-06	0	0	0	0	0	0	4.34547e-05	1.5837e-05	7.32106e-06	0	0	0	0
d__Bacteria|p__Bacteroidetes|c__Chitinophagia|o__Chitinophagales|f__Chitinophagaceae|g__Terrimonas	8.38436e-05	0	0	3.45425e-05	0	0	0	0	0	0	2.26243e-06	1.83026e-06	0	0	0	0
d__Bacteria|p__Proteobacteria|c__Oligoflexia|o__Oligoflexales|f__unclassified_Oligoflexales|g__unclassified_Oligoflexales	3.81107e-05	0	0	0	2.37443e-05	0	0	5.29998e-05	0	0	0	0	6.19884e-06	0	0	0
d__Bacteria|p__Proteobacteria|c__Deltaproteobacteria|o__Desulfovibrionales|f__Desulfovibrionaceae|g__unclassified_Desulfovibrionaceae	2.54071e-06	3.28029e-06	0	1.91903e-06	2.96804e-05	1.86557e-05	0	2.64999e-05	0	0	0	0	3.09942e-06	0	3.46472e-05	0
d__Bacteria|p__Proteobacteria|c__Alphaproteobacteria|o__Rhodospirillales|f__Acetobacteraceae|g__Rhodovarius	0	3.28029e-06	7.27323e-05	1.91903e-06	0	0	0	0	0	0	6.78728e-06	3.4775e-05	0	0	0	0
d__Bacteria|p__Bacteroidetes|c__Bacteroidia|o__Bacteroidales|f__Muribaculaceae|g__unclassified_Muribaculaceae	1.01629e-05	1.96817e-05	3.03051e-06	3.83806e-06	0	6.21858e-06	0	6.62497e-06	1.96026e-05	3.34267e-06	1.13121e-05	3.66053e-06	9.29826e-06	3.19528e-06	1.15491e-05	7.68433e-06
d__Bacteria|p__Proteobacteria|c__Alphaproteobacteria|o__Rhodospirillales|f__Azospirillaceae|g__Azospirillum	2.28664e-05	6.56058e-06	0	0	0	0	0	0	0	1.33707e-05	4.07237e-05	2.01329e-05	0	0	1.53988e-05	0
d__Bacteria|p__Planctomycetes|c__Planctomycetacia|o__Planctomycetales|f__unclassified_Planctomycetales|g__unclassified_Planctomycetales	1.01629e-05	0	3.93967e-05	7.67611e-06	0	0	0	3.31249e-05	0	0	0	2.01329e-05	0	0	0	7.68433e-06
d__Bacteria|p__Actinobacteria|c__Actinobacteria|o__Micrococcales|f__Dermacoccaceae|g__Dermacoccus	0	0	8.78849e-05	1.72713e-05	0	0	0	0	3.92052e-06	6.68534e-06	0	1.83026e-06	0	0	0	0
d__Bacteria|p__Actinobacteria|c__Actinobacteria|o__Propionibacteriales|f__Propionibacteriaceae|g__Naumannella	0	0	1.21221e-05	4.79757e-05	0	0	0	9.93746e-06	3.52847e-05	0	2.26243e-06	9.15132e-06	0	0	0	0
d__Archaea|p__Euryarchaeota|c__Halobacteria|o__Haloferacales|f__Halorubraceae|g__unclassified_Halorubraceae	3.04886e-05	6.56058e-06	1.81831e-05	2.68664e-05	0	0	0	0	0	0	4.52486e-06	2.19632e-05	0	0	0	7.68433e-06
d__Bacteria|p__Bacteroidetes|c__Cytophagia|o__Cytophagales|f__Cytophagaceae|g__Dyadobacter	4.57329e-05	0	0	0	0	0	0	0	0	0	6.78728e-06	6.2229e-05	0	0	0	0
d__Bacteria|p__Proteobacteria|c__Betaproteobacteria|o__Neisseriales|f__Chromobacteriaceae|g__Leeia	2.54071e-06	6.56058e-06	6.97018e-05	0	0	0	0	0	0	1.33707e-05	1.13121e-05	1.09816e-05	0	0	0	0
d__Bacteria|p__Bacteroidetes|c__Cytophagia|o__Cytophagales|f__Cytophagaceae|g__Tellurirhabdus	7.62214e-06	3.28029e-06	8.78849e-05	3.83806e-06	0	0	0	0	0	3.34267e-06	4.52486e-06	3.66053e-06	0	0	0	0
d__Bacteria|p__Proteobacteria|c__Betaproteobacteria|o__Rhodocyclales|f__Rhodocyclaceae|g__Azospira	1.01629e-05	0	0	0	0	0	0	0	9.80131e-05	0	0	0	0	0	0	0
d__Bacteria|p__Armatimonadetes|c__norank_Armatimonadetes|o__norank_Armatimonadetes|f__norank_Armatimonadetes|g__Armatimonadetes_gp4	2.28664e-05	0	0	8.05992e-05	0	0	0	0	0	0	4.52486e-06	0	0	0	0	0
d__Bacteria|p__Actinobacteria|c__Actinobacteria|o__Pseudonocardiales|f__Pseudonocardiaceae|g__Pseudonocardia	2.54071e-06	3.28029e-06	0	0	0	0	0	6.62497e-05	0	0	0	3.66053e-06	0	3.19528e-05	0	0
d__Bacteria|p__Actinobacteria|c__Actinobacteria|o__Bifidobacteriales|f__Bifidobacteriaceae|g__Bifidobacterium	3.557e-05	3.28029e-06	3.03051e-06	4.22186e-05	0	0	0	3.31249e-06	0	3.34267e-06	0	9.15132e-06	0	0	7.69939e-06	0
d__Bacteria|p__Firmicutes|c__Clostridia|o__Clostridiales|f__Ruminococcaceae|g__Ruminococcus	2.54071e-06	0	0	1.15142e-05	0	0	0	0	7.84105e-05	0	2.26243e-06	3.66053e-06	3.09942e-06	0	3.84969e-06	0
d__Bacteria|p__Proteobacteria|c__Gammaproteobacteria|o__Enterobacterales|f__Erwiniaceae|g__Pantoea	0	0	5.15187e-05	1.34332e-05	8.90411e-06	0	4.00497e-06	0	0	0	0	2.37934e-05	3.09942e-06	0	0	0
d__Bacteria|p__Gemmatimonadetes|c__Longimicrobia|o__Longimicrobiales|f__Longimicrobiaceae|g__Longimicrobium	4.06514e-05	0	0	5.37328e-05	0	0	0	0	0	3.34267e-06	6.78728e-06	0	0	0	0	0
d__Bacteria|p__Proteobacteria|c__Betaproteobacteria|o__Burkholderiales|f__Oxalobacteraceae|g__Duganella	0.000101629	0	0	0	0	0	0	0	0	0	0	0	0	0	0	0
d__Bacteria|p__Proteobacteria|c__Betaproteobacteria|o__Burkholderiales|f__Comamonadaceae|g__Tepidimonas	0	0	0	4.22186e-05	0	0	0	0	0	0	2.26243e-06	5.30777e-05	0	0	0	0
d__Bacteria|p__Proteobacteria|c__Alphaproteobacteria|o__Sphingomonadales|f__Sphingomonadaceae|g__Sphingobium	3.557e-05	0	9.09154e-06	0	0	0	0	0	0	0	0	4.75869e-05	0	0	0	0
d__Bacteria|p__Proteobacteria|c__Alphaproteobacteria|o__Rhizobiales|f__Bradyrhizobiaceae|g__Nitrobacter	0	0	3.03051e-06	2.49474e-05	0	0	0	0	4.70463e-05	0	2.26243e-06	5.49079e-06	0	0	7.69939e-06	0
d__Bacteria|p__Proteobacteria|c__Alphaproteobacteria|o__Rhizobiales|f__Xanthobacteraceae|g__Ancylobacter	5.08143e-06	0	0	0	0	0	0	0	0	0	0	0	8.05849e-05	0	0	0
d__Bacteria|p__Bacteroidetes|c__Flavobacteriia|o__Flavobacteriales|f__unclassified_Flavobacteriales|g__unclassified_Flavobacteriales	8.38436e-05	0	0	0	0	0	0	0	0	0	0	0	0	0	0	0
d__Bacteria|p__Actinobacteria|c__Acidimicrobiia|o__Acidimicrobiales|f__Ilumatobacteraceae|g__unclassified_Ilumatobacteraceae	7.36807e-05	0	0	0	0	0	0	0	0	0	0	9.15132e-06	0	0	0	0
d__Bacteria|p__Firmicutes|c__Clostridia|o__Clostridiales|f__Lachnospiraceae|g__Blautia	5.08143e-06	0	2.42441e-05	1.34332e-05	0	3.10929e-06	0	1.98749e-05	3.92052e-06	3.34267e-06	2.26243e-06	5.49079e-06	0	0	0	0
d__Bacteria|p__Proteobacteria|c__Gammaproteobacteria|o__Xanthomonadales|f__Xanthomonadaceae|g__Stenotrophomonas	1.52443e-05	2.95226e-05	3.03051e-06	1.91903e-06	0	0	0	0	1.17616e-05	1.0028e-05	0	9.15132e-06	0	0	0	0
d__Bacteria|p__Actinobacteria|c__Actinobacteria|o__Micrococcales|f__Intrasporangiaceae|g__Janibacter	0	6.56058e-06	3.03051e-06	0	0	6.21858e-06	0	4.30623e-05	0	1.0028e-05	0	1.83026e-06	0	9.58583e-06	0	0
d__Bacteria|p__Firmicutes|c__Clostridia|o__Clostridiales|f__Lachnospiraceae|g__Anaerostipes	0	0	0	6.5247e-05	0	0	4.00497e-06	0	3.92052e-06	3.34267e-06	0	3.66053e-06	0	0	0	0
d__Bacteria|p__Proteobacteria|c__Gammaproteobacteria|o__Nevskiales|f__Steroidobacteraceae|g__Steroidobacter	7.87622e-05	0	0	0	0	0	0	0	0	0	0	0	0	0	0	0
d__Bacteria|p__Actinobacteria|c__Actinobacteria|o__Geodermatophilales|f__Geodermatophilaceae|g__Blastococcus	5.08143e-06	3.28029e-06	0	0	0	0	0	5.96248e-05	0	0	0	0	0	9.58583e-06	0	0
d__Bacteria|p__Parcubacteria|c__norank_Parcubacteria|o__norank_Parcubacteria|f__norank_Parcubacteria|g__Parcubacteria_genera_incertae_sedis	2.54071e-06	0	3.03051e-06	0	0	0	0	0	7.05694e-05	0	0	0	0	0	0	0
d__Bacteria|p__Chloroflexi|c__Thermomicrobia|o__unclassified_Sphaerobacteridae|f__unclassified_Sphaerobacteridae|g__unclassified_Sphaerobacteridae	1.01629e-05	0	0	0	0	0	0	5.63123e-05	0	0	0	0	0	9.58583e-06	0	0
d__Bacteria|p__Bacteroidetes|c__Sphingobacteriia|o__Sphingobacteriales|f__Sphingobacteriaceae|g__Daejeonella	2.03257e-05	0	0	0	0	0	0	0	5.48873e-05	0	0	0	0	0	0	0
d__Bacteria|p__Firmicutes|c__Clostridia|o__Clostridiales|f__Lachnospiraceae|g__Roseburia	1.52443e-05	0	0	2.68664e-05	0	0	0	3.31249e-06	0	1.33707e-05	6.78728e-06	1.83026e-06	0	3.19528e-06	3.84969e-06	0
d__Bacteria|p__Planctomycetes|c__Planctomycetacia|o__unclassified_Planctomycetacia|f__unclassified_Planctomycetacia|g__unclassified_Planctomycetacia	6.85993e-05	0	0	0	0	0	0	0	0	0	0	5.49079e-06	0	0	0	0
d__Bacteria|p__Bacteroidetes|c__Flavobacteriia|o__Flavobacteriales|f__Flavobacteriaceae|g__unclassified_Flavobacteriaceae	4.82736e-05	1.64015e-05	6.06103e-06	0	0	0	0	0	0	0	2.26243e-06	0	0	0	0	0
d__Bacteria|p__Actinobacteria|c__Acidimicrobiia|o__Acidimicrobiales|f__Iamiaceae|g__Actinomarinicola	5.08143e-05	0	2.12136e-05	0	0	0	0	0	0	0	0	0	0	0	0	0
d__Bacteria|p__Chlamydiae|c__Chlamydiia|o__Chlamydiales|f__Parachlamydiaceae|g__unclassified_Parachlamydiaceae	2.54071e-05	0	1.81831e-05	0	0	0	0	1.65624e-05	0	0	2.26243e-06	5.49079e-06	0	0	3.84969e-06	0
d__Bacteria|p__Proteobacteria|c__Betaproteobacteria|o__Burkholderiales|f__Comamonadaceae|g__Limnohabitans	3.04886e-05	0	0	5.75709e-06	0	0	0	0	0	2.67414e-05	4.52486e-06	3.66053e-06	0	0	0	0
d__Bacteria|p__Firmicutes|c__Clostridia|o__Clostridiales|f__Lachnospiraceae|g__Mediterraneibacter	0	0	0	0	0	0	4.00497e-06	9.93746e-06	5.09668e-05	0	0	1.83026e-06	0	0	3.84969e-06	0
d__Bacteria|p__Proteobacteria|c__Alphaproteobacteria|o__Rhizobiales|f__Bradyrhizobiaceae|g__Rhodopseudomonas	0	0	0	3.07045e-05	0	0	0	0	0	0	0	3.84356e-05	0	0	0	0
d__Bacteria|p__Proteobacteria|c__Alphaproteobacteria|o__Rhizobiales|f__Aurantimonadaceae|g__unclassified_Aurantimonadaceae	7.62214e-06	0	0	0	0	3.10929e-06	0	1.98749e-05	1.56821e-05	0	0	1.28119e-05	0	9.58583e-06	0	0
d__Bacteria|p__Bacteroidetes|c__Bacteroidia|o__Bacteroidales|f__Prevotellaceae|g__Prevotella	0	0	0	2.30283e-05	5.93607e-06	0	4.00497e-06	9.93746e-06	0	0	2.26243e-06	1.64724e-05	0	3.19528e-06	0	3.84216e-06
d__Bacteria|p__Acidobacteria|c__Holophagae|o__Holophagales|f__Holophagaceae|g__Holophaga	2.54071e-06	0	0	0	0	0	0	0	5.88078e-05	0	0	5.49079e-06	0	0	0	0
d__Bacteria|p__Firmicutes|c__Bacilli|o__Bacillales|f__Bacillales_Incertae_Sedis_XI|g__Gemella	0	0	6.66713e-05	0	0	0	0	0	0	0	0	0	0	0	0	0
d__Bacteria|p__Proteobacteria|c__Alphaproteobacteria|o__Sphingomonadales|f__Sphingosinicellaceae|g__Sandaracinobacter	6.60586e-05	0	0	0	0	0	0	0	0	0	0	0	0	0	0	0
d__Bacteria|p__Firmicutes|c__Clostridia|o__Clostridiales|f__Lachnospiraceae|g__Clostridium_XlVa	0	0	0	0	0	6.21858e-06	0	0	0	0	0	3.66053e-05	0	0	0	2.3053e-05
d__Bacteria|p__Proteobacteria|c__Betaproteobacteria|o__Rhodocyclales|f__Rhodocyclaceae|g__Propionivibrio	4.57329e-05	0	0	0	0	0	0	0	1.96026e-05	0	0	0	0	0	0	0
d__Bacteria|p__Proteobacteria|c__Betaproteobacteria|o__Betaproteobacteria_incertae_sedis|f__Casimicrobiaceae|g__Casimicrobium	5.58957e-05	0	9.09154e-06	0	0	0	0	0	0	0	0	0	0	0	0	0
d__Bacteria|p__Cyanobacteria_Chloroplast|c__Cyanobacteria|o__norank_Cyanobacteria|f__Family_VI|g__GpVI	5.58957e-05	0	0	0	0	0	0	0	7.84105e-06	0	0	0	0	0	0	0
d__Bacteria|p__Proteobacteria|c__Betaproteobacteria|o__Rhodocyclales|f__Rhodocyclaceae|g__unclassified_Rhodocyclaceae	7.62214e-06	0	0	1.91903e-05	0	0	0	0	1.96026e-05	0	0	1.64724e-05	0	0	0	0
d__Bacteria|p__Actinobacteria|c__Actinobacteria|o__Micrococcales|f__Bogoriellaceae|g__Georgenia	0	0	0	0	0	0	0	0	6.27284e-05	0	0	0	0	0	0	0
d__Bacteria|p__Firmicutes|c__Clostridia|o__Clostridiales|f__Tissierellaceae|g__Keratinibaculum	0	0	0	0	0	3.10929e-06	0	0	5.88078e-05	0	0	0	0	0	0	0
d__Bacteria|p__Bacteroidetes|c__Bacteroidia|o__Bacteroidales|f__Prolixibacteraceae|g__unclassified_Prolixibacteraceae	2.54071e-05	0	0	0	0	0	0	0	3.52847e-05	0	0	0	0	0	0	0
d__Bacteria|p__Proteobacteria|c__Alphaproteobacteria|o__Rickettsiales|f__Rickettsiaceae|g__Rickettsia	4.06514e-05	0	0	0	0	0	0	0	0	0	2.26243e-06	1.64724e-05	0	0	0	0
d__Bacteria|p__Nitrospirae|c__Nitrospira|o__Nitrospirales|f__Nitrospiraceae|g__Nitrospira	5.84364e-05	0	0	0	0	0	0	0	0	0	0	0	0	0	0	0
d__Bacteria|p__Firmicutes|c__Bacilli|o__Bacillales|f__Bacillaceae_2|g__Oceanobacillus	0	0	0	3.83806e-06	0	3.10929e-06	4.00497e-06	4.30623e-05	0	0	0	0	0	3.19528e-06	0	0
d__Bacteria|p__Actinobacteria|c__Actinobacteria|o__Micrococcales|f__Cellulomonadaceae|g__unclassified_Cellulomonadaceae	0	0	0	0	0	0	0	1.65624e-05	0	0	0	3.66053e-05	0	3.19528e-06	0	0
d__Bacteria|p__Bacteroidetes|c__Cytophagia|o__Cytophagales|f__Cytophagaceae|g__Chryseotalea	5.08143e-05	0	3.03051e-06	0	0	0	0	0	0	0	2.26243e-06	0	0	0	0	0
d__Bacteria|p__Proteobacteria|c__Deltaproteobacteria|o__Myxococcales|f__Polyangiaceae|g__Polyangium	5.58957e-05	0	0	0	0	0	0	0	0	0	0	0	0	0	0	0
d__Archaea|p__Euryarchaeota|c__Halobacteria|o__Natrialbales|f__Natrialbaceae|g__Natronococcus	0	0	0	9.59514e-06	0	0	0	0	0	0	0	4.57566e-05	0	0	0	0
d__unclassified|p__unclassified|c__unclassified|o__unclassified|f__unclassified|g__unclassified	2.03257e-05	0	0	7.67611e-06	0	0	0	6.62497e-06	0	0	2.26243e-06	1.83026e-05	0	0	0	0
d__Bacteria|p__Chlamydiae|c__Chlamydiia|o__Chlamydiales|f__Parachlamydiaceae|g__Parachlamydia	4.82736e-05	0	0	0	0	0	0	6.62497e-06	0	0	0	0	0	0	0	0
d__Bacteria|p__Proteobacteria|c__Gammaproteobacteria|o__Pseudomonadales|f__Moraxellaceae|g__Fluviicoccus	0	0	6.06103e-06	0	0	0	0	0	0	3.34267e-06	4.52486e-05	0	0	0	0	0
d__Bacteria|p__Bacteroidetes|c__Bacteroidia|o__Bacteroidales|f__Dysgonomonadaceae|g__unclassified_Dysgonomonadaceae	0	0	0	5.37328e-05	0	0	0	0	0	0	0	0	0	0	0	0
d__Bacteria|p__Proteobacteria|c__Alphaproteobacteria|o__Rhizobiales|f__Ancalomicrobiaceae|g__Pinisolibacter	2.54071e-06	0	0	0	0	0	0	0	5.09668e-05	0	0	0	0	0	0	0
d__Bacteria|p__Firmicutes|c__Bacilli|o__Lactobacillales|f__Carnobacteriaceae|g__Atopostipes	0	0	0	3.83806e-05	0	0	0	0	1.17616e-05	0	2.26243e-06	0	0	0	0	0
d__Bacteria|p__Actinobacteria|c__Actinobacteria|o__Streptomycetales|f__Streptomycetaceae|g__Streptomyces	0	0	0	0	2.96804e-06	3.10929e-06	0	2.98124e-05	0	0	0	0	0	1.59764e-05	0	0
d__Bacteria|p__Chloroflexi|c__Anaerolineae|o__Aggregatilineales|f__Aggregatilineaceae|g__Aggregatilinea	4.06514e-05	0	0	0	0	0	0	0	0	0	0	1.09816e-05	0	0	0	0
d__Bacteria|p__Proteobacteria|c__Gammaproteobacteria|o__Nevskiales|f__Nevskiaceae|g__Solimonas	7.62214e-06	0	0	0	0	0	0	0	4.31258e-05	0	0	0	0	0	0	0
d__Bacteria|p__Actinobacteria|c__Actinobacteria|o__Micrococcales|f__unclassified_Micrococcales|g__unclassified_Micrococcales	0	0	0	2.68664e-05	0	0	0	0	2.35231e-05	0	0	0	0	0	0	0
d__Bacteria|p__Actinobacteria|c__Actinobacteria|o__Pseudonocardiales|f__Pseudonocardiaceae|g__Actinomycetospora	1.7785e-05	0	0	0	0	0	0	1.65624e-05	0	0	0	0	0	1.59764e-05	0	0
d__Bacteria|p__Fusobacteria|c__Fusobacteriia|o__Fusobacteriales|f__unclassified_Fusobacteriales|g__unclassified_Fusobacteriales	0	0	0	1.91903e-06	0	0	0	0	0	0	0	4.75869e-05	0	0	0	0
d__Bacteria|p__Actinobacteria|c__Thermoleophilia|o__Solirubrobacterales|f__unclassified_Solirubrobacterales|g__unclassified_Solirubrobacterales	3.81107e-05	0	0	0	0	0	0	6.62497e-06	0	3.34267e-06	0	0	0	0	0	0
d__Bacteria|p__Thermotogae|c__Thermotogae|o__Petrotogales|f__Petrotogaceae|g__Defluviitoga	0	0	6.06103e-06	7.67611e-06	2.37443e-05	0	0	6.62497e-06	3.92052e-06	0	0	0	0	0	0	0
d__Bacteria|p__Proteobacteria|c__Gammaproteobacteria|o__Pasteurellales|f__Pasteurellaceae|g__Haemophilus	0	0	0	0	0	0	0	0	4.70463e-05	0	0	0	0	0	0	0
d__Bacteria|p__Actinobacteria|c__Actinobacteria|o__Mycobacteriales|f__Gordoniaceae|g__Gordonia	2.54071e-06	3.28029e-06	0	0	0	0	0	6.62497e-06	0	6.68534e-06	0	1.46421e-05	0	1.27811e-05	0	0
d__Bacteria|p__Proteobacteria|c__Alphaproteobacteria|o__Rhodospirillales|f__Azospirillaceae|g__Skermanella	0	0	0	4.60567e-05	0	0	0	0	0	0	0	0	0	0	0	0
d__Bacteria|p__Cyanobacteria_Chloroplast|c__Cyanobacteria|o__norank_Cyanobacteria|f__Family_V|g__unclassified_Family_V	4.57329e-05	0	0	0	0	0	0	0	0	0	0	0	0	0	0	0
d__Bacteria|p__Proteobacteria|c__Oligoflexia|o__Silvanigrellales|f__Silvanigrellaceae|g__Silvanigrella	4.57329e-05	0	0	0	0	0	0	0	0	0	0	0	0	0	0	0
d__Bacteria|p__Actinobacteria|c__Actinobacteria|o__Mycobacteriales|f__unclassified_Mycobacteriales|g__unclassified_Mycobacteriales	0	0	0	0	2.07763e-05	0	0	2.31874e-05	0	0	0	0	0	0	0	0
d__Bacteria|p__Actinobacteria|c__Actinobacteria|o__Geodermatophilales|f__Geodermatophilaceae|g__Geodermatophilus	0	0	9.09154e-06	0	0	0	0	6.62497e-06	2.74437e-05	0	0	0	0	0	0	0
d__Bacteria|p__Proteobacteria|c__Gammaproteobacteria|o__Xanthomonadales|f__Xanthomonadaceae|g__Luteimonas	2.54071e-06	0	0	0	0	0	0	0	0	0	0	4.02658e-05	0	0	0	0
d__Bacteria|p__Actinobacteria|c__Actinobacteria|o__Micrococcales|f__Micrococcaceae|g__Kocuria	0	3.28029e-06	0	1.15142e-05	0	0	0	9.93746e-06	0	0	0	1.46421e-05	0	3.19528e-06	0	0
d__Bacteria|p__Firmicutes|c__Clostridia|o__Clostridiales|f__Ruminococcaceae|g__Massiliimalia	0	0	0	4.22186e-05	0	0	0	0	0	0	0	0	0	0	0	0
d__Bacteria|p__Proteobacteria|c__Alphaproteobacteria|o__Rhodospirillales|f__Azospirillaceae|g__unclassified_Azospirillaceae	0	0	0	4.22186e-05	0	0	0	0	0	0	0	0	0	0	0	0
d__Bacteria|p__Bacteroidetes|c__Saprospiria|o__Saprospirales|f__Lewinellaceae|g__unclassified_Lewinellaceae	1.01629e-05	0	2.72746e-05	0	0	0	0	0	0	0	4.52486e-06	0	0	0	0	0
d__Bacteria|p__Bacteroidetes|c__Cytophagia|o__Cytophagales|f__Cytophagaceae|g__Spirosoma	2.54071e-05	0	1.21221e-05	0	0	0	0	0	0	0	2.26243e-06	1.83026e-06	0	0	0	0
d__Bacteria|p__Proteobacteria|c__Deltaproteobacteria|o__Myxococcales|f__Nannocystaceae|g__Pseudenhygromyxa	2.54071e-05	0	0	0	0	0	0	0	1.56821e-05	0	0	0	0	0	0	0
d__Bacteria|p__Proteobacteria|c__Gammaproteobacteria|o__Cellvibrionales|f__Halieaceae|g__unclassified_Halieaceae	4.06514e-05	0	0	0	0	0	0	0	0	0	0	0	0	0	0	0
d__Bacteria|p__Bacteroidetes|c__Saprospiria|o__Saprospirales|f__Saprospiraceae|g__Aureispira	0	1.96817e-05	0	0	0	0	0	0	0	3.34267e-06	1.5837e-05	0	0	0	0	0
d__Bacteria|p__Cyanobacteria_Chloroplast|c__Cyanobacteria|o__norank_Cyanobacteria|f__Family_I|g__GpI	2.28664e-05	0	0	0	5.93607e-06	0	0	9.93746e-06	0	0	0	0	0	0	0	0
d__Bacteria|p__Firmicutes|c__Clostridia|o__Clostridiales|f__Clostridiaceae_1|g__Hathewaya	1.01629e-05	0	0	0	2.96804e-06	0	0	1.98749e-05	0	0	0	3.66053e-06	0	0	0	0
d__Bacteria|p__Bacteroidetes|c__Bacteroidia|o__Bacteroidales|f__Rikenellaceae|g__Alistipes	0	0	3.33357e-05	0	0	0	0	3.31249e-06	0	0	0	0	0	0	0	0
d__Bacteria|p__Proteobacteria|c__Betaproteobacteria|o__Neisseriales|f__Chromobacteriaceae|g__Paludibacterium	0	3.60832e-05	0	0	0	0	0	0	0	0	0	0	0	0	0	0
d__Bacteria|p__Proteobacteria|c__Alphaproteobacteria|o__Rhizobiales|f__Methylocystaceae|g__Methylocystis	1.01629e-05	0	0	0	5.93607e-06	0	0	1.98749e-05	0	0	0	0	0	0	0	0
d__Bacteria|p__Proteobacteria|c__Gammaproteobacteria|o__Legionellales|f__Coxiellaceae|g__Aquicella	3.557e-05	0	0	0	0	0	0	0	0	0	0	0	0	0	0	0
d__Bacteria|p__Deinococcus-Thermus|c__Deinococci|o__Thermales|f__Thermaceae|g__Thermus	1.7785e-05	0	1.21221e-05	0	0	0	0	0	0	0	0	0	0	0	0	3.84216e-06
d__Bacteria|p__Actinobacteria|c__Actinobacteria|o__Mycobacteriales|f__Lawsonellaceae|g__Lawsonella	0	0	1.21221e-05	0	0	3.10929e-06	0	0	0	0	0	1.83026e-05	0	0	0	0
d__Bacteria|p__Cyanobacteria_Chloroplast|c__Cyanobacteria|o__norank_Cyanobacteria|f__Family_I|g__Aliterella	2.03257e-05	0	0	0	0	0	0	0	0	0	0	1.28119e-05	0	0	0	0
d__Bacteria|p__Acidobacteria|c__Blastocatellia|o__Blastocatellales|f__unclassified_Blastocatellales|g__unclassified_Blastocatellales	3.30293e-05	0	0	0	0	0	0	0	0	0	0	0	0	0	0	0
d__Bacteria|p__Firmicutes|c__Bacilli|o__Bacillales|f__Planococcaceae|g__Lysinibacillus	0	0	0	1.34332e-05	0	0	0	0	3.92052e-06	3.34267e-06	0	5.49079e-06	0	6.39055e-06	0	0
d__Bacteria|p__Bacteroidetes|c__Chitinophagia|o__Chitinophagales|f__Chitinophagaceae|g__Edaphobaculum	0	0	3.03051e-05	0	0	0	0	0	0	0	2.26243e-06	0	0	0	0	0
d__Bacteria|p__Proteobacteria|c__Deltaproteobacteria|o__Desulfovibrionales|f__Desulfovibrionaceae|g__Mailhella	0	0	0	1.91903e-06	0	0	0	9.93746e-06	3.92052e-06	6.68534e-06	2.26243e-06	0	0	0	3.84969e-06	3.84216e-06
d__Bacteria|p__Bacteroidetes|c__Cytophagia|o__Cytophagales|f__Cytophagaceae|g__Larkinella	1.52443e-05	0	0	0	0	0	0	0	0	0	0	1.64724e-05	0	0	0	0
d__Bacteria|p__Actinobacteria|c__Thermoleophilia|o__Solirubrobacterales|f__Solirubrobacteraceae|g__Solirubrobacter	0	0	0	0	0	0	0	2.31874e-05	0	0	0	1.83026e-06	0	6.39055e-06	0	0
d__Bacteria|p__Proteobacteria|c__Alphaproteobacteria|o__Rhodospirillales|f__Rhodospirillaceae|g__unclassified_Rhodospirillaceae	3.04886e-05	0	0	0	0	0	0	0	0	0	0	0	0	0	0	0
d__Bacteria|p__Firmicutes|c__Negativicutes|o__Selenomonadales|f__Selenomonadaceae|g__Megamonas	0	0	0	0	0	0	0	1.98749e-05	0	1.0028e-05	0	0	0	0	0	0
d__Bacteria|p__Firmicutes|c__Clostridia|o__Clostridiales|f__Peptostreptococcaceae|g__Sporacetigenium	0	0	0	0	0	0	0	2.64999e-05	0	0	0	0	0	3.19528e-06	0	0
d__Bacteria|p__Proteobacteria|c__Betaproteobacteria|o__Nitrosomonadales|f__unclassified_Nitrosomonadales|g__unclassified_Nitrosomonadales	0	0	0	2.87854e-05	0	0	0	0	0	0	0	0	0	0	0	0
d__Bacteria|p__Firmicutes|c__Clostridia|o__Clostridiales|f__Peptostreptococcaceae|g__Proteocatella	0	6.56058e-06	0	0	0	0	0	0	0	0	0	2.19632e-05	0	0	0	0
d__Bacteria|p__Rhodothermaeota|c__Rhodothermia|o__Rhodothermales|f__Salisaetaceae|g__Roseithermus	0	1.31212e-05	0	1.53522e-05	0	0	0	0	0	0	0	0	0	0	0	0
d__Bacteria|p__Chloroflexi|c__Chloroflexia|o__Chloroflexales|f__unclassified_Chloroflexineae|g__unclassified_Chloroflexineae	1.01629e-05	0	0	0	0	0	0	0	0	0	0	1.83026e-05	0	0	0	0
d__Bacteria|p__Firmicutes|c__Bacilli|o__Bacillales|f__Planococcaceae|g__Planococcus	5.08143e-06	0	0	2.30283e-05	0	0	0	0	0	0	0	0	0	0	0	0
d__Bacteria|p__Chlamydiae|c__Chlamydiia|o__Chlamydiales|f__Parachlamydiaceae|g__Neochlamydia	2.79479e-05	0	0	0	0	0	0	0	0	0	0	0	0	0	0	0
d__Bacteria|p__Chloroflexi|c__Chloroflexia|o__Chloroflexales|f__Oscillochloridaceae|g__Oscillochloris	2.79479e-05	0	0	0	0	0	0	0	0	0	0	0	0	0	0	0
d__Bacteria|p__Proteobacteria|c__Alphaproteobacteria|o__Rhizobiales|f__Parvibaculaceae|g__Rhodoligotrophos	2.79479e-05	0	0	0	0	0	0	0	0	0	0	0	0	0	0	0
d__Bacteria|p__Firmicutes|c__Clostridia|o__Clostridiales|f__Lachnospiraceae|g__Anaerosporobacter	0	0	0	3.83806e-06	0	0	0	0	0	0	0	2.37934e-05	0	0	0	0
d__Bacteria|p__Firmicutes|c__Bacilli|o__Lactobacillales|f__Aerococcaceae|g__Facklamia	0	0	0	0	0	0	0	0	0	0	0	2.7454e-05	0	0	0	0
d__Bacteria|p__Proteobacteria|c__Betaproteobacteria|o__Rhodocyclales|f__Zoogloeaceae|g__Thauera	0	0	0	0	0	0	0	0	2.74437e-05	0	0	0	0	0	0	0
d__Bacteria|p__Bacteroidetes|c__Cytophagia|o__Cytophagales|f__Cyclobacteriaceae|g__unclassified_Cyclobacteriaceae	0	0	0	3.83806e-06	0	0	0	0	0	0	0	2.19632e-05	0	0	0	0
d__Bacteria|p__Bacteroidetes|c__Bacteroidia|o__Bacteroidales|f__Marinilabiliaceae|g__unclassified_Marinilabiliaceae	0	0	0	0	0	0	0	0	0	0	0	2.56237e-05	0	0	0	0
d__Bacteria|p__Gemmatimonadetes|c__Gemmatimonadetes|o__Gemmatimonadales|f__Gemmatimonadaceae|g__Roseisolibacter	5.08143e-06	0	9.09154e-06	0	0	0	0	0	0	0	1.13121e-05	0	0	0	0	0
d__Bacteria|p__Actinobacteria|c__Acidimicrobiia|o__Acidimicrobiales|f__Ilumatobacteraceae|g__Ilumatobacter	2.54071e-05	0	0	0	0	0	0	0	0	0	0	0	0	0	0	0
d__Bacteria|p__Proteobacteria|c__Betaproteobacteria|o__Burkholderiales|f__Burkholderiaceae|g__Limnobacter	2.54071e-05	0	0	0	0	0	0	0	0	0	0	0	0	0	0	0
d__Bacteria|p__Actinobacteria|c__Actinobacteria|o__Sporichthyales|f__Sporichthyaceae|g__Longivirga	5.08143e-06	0	0	0	0	0	0	1.98749e-05	0	0	0	0	0	0	0	0
d__Bacteria|p__Actinobacteria|c__Actinobacteria|o__Propionibacteriales|f__Nocardioidaceae|g__Marmoricola	0	0	0	0	0	0	0	1.32499e-05	0	0	0	1.83026e-06	0	9.58583e-06	0	0
d__Bacteria|p__Firmicutes|c__Negativicutes|o__Selenomonadales|f__Sporomusaceae|g__Sporomusa	2.54071e-06	0	0	0	0	0	0	6.62497e-06	0	0	0	1.46421e-05	0	0	0	0
d__Bacteria|p__Acidobacteria|c__unclassified_Acidobacteria|o__unclassified_Acidobacteria|f__unclassified_Acidobacteria|g__unclassified_Acidobacteria	0	0	0	0	0	0	0	0	2.35231e-05	0	0	0	0	0	0	0
d__Bacteria|p__Bacteroidetes|c__Bacteroidia|o__Bacteroidales|f__Muribaculaceae|g__Duncaniella	0	0	0	1.15142e-05	0	0	0	3.31249e-06	0	0	6.78728e-06	1.83026e-06	0	0	0	0
d__Bacteria|p__Proteobacteria|c__Alphaproteobacteria|o__Rhizobiales|f__Hyphomicrobiaceae|g__unclassified_Hyphomicrobiaceae	1.27036e-05	0	0	0	0	0	0	9.93746e-06	0	0	0	0	0	0	0	0
d__Bacteria|p__Proteobacteria|c__Gammaproteobacteria|o__Nevskiales|f__unclassified_Nevskiales|g__unclassified_Nevskiales	2.54071e-06	0	1.51526e-05	0	0	0	0	3.31249e-06	0	0	0	0	0	0	0	0
d__Bacteria|p__Bacteroidetes|c__Cytophagia|o__Cytophagales|f__Cytophagaceae|g__Cytophaga	2.03257e-05	0	0	0	0	0	0	0	0	0	0	0	0	0	0	0
d__Bacteria|p__Proteobacteria|c__Gammaproteobacteria|o__Enterobacterales|f__Yersiniaceae|g__unclassified_Yersiniaceae	2.03257e-05	0	0	0	0	0	0	0	0	0	0	0	0	0	0	0
d__Bacteria|p__Proteobacteria|c__Gammaproteobacteria|o__Xanthomonadales|f__Xanthomonadaceae|g__Arenimonas	2.03257e-05	0	0	0	0	0	0	0	0	0	0	0	0	0	0	0
d__Bacteria|p__Actinobacteria|c__Actinobacteria|o__Propionibacteriales|f__Kribbellaceae|g__Kribbella	0	0	0	0	0	0	0	0	0	2.0056e-05	0	0	0	0	0	0
d__Bacteria|p__Firmicutes|c__Bacilli|o__Bacillales|f__Planococcaceae|g__Rummeliibacillus	0	9.84087e-06	0	0	0	0	0	0	0	6.68534e-06	0	0	0	3.19528e-06	0	0
d__Bacteria|p__Proteobacteria|c__Gammaproteobacteria|o__Vibrionales|f__Vibrionaceae|g__Vibrio	1.01629e-05	0	0	0	8.90411e-06	0	0	0	0	0	0	0	0	0	0	0
d__Bacteria|p__Proteobacteria|c__Alphaproteobacteria|o__Rhodospirillales|f__Acetobacteraceae|g__Sediminicoccus	0	0	0	5.75709e-06	0	0	0	1.32499e-05	0	0	0	0	0	0	0	0
d__Bacteria|p__Tenericutes|c__Mollicutes|o__Mycoplasmoidales|f__Mycoplasmoidaceae|g__Malacoplasma	0	0	0	0	0	3.10929e-06	8.00993e-06	0	0	0	0	0	0	0	7.69939e-06	0
d__Bacteria|p__Firmicutes|c__Clostridia|o__Clostridiales|f__Peptoniphilaceae|g__Finegoldia	0	0	0	1.53522e-05	0	0	0	0	0	3.34267e-06	0	0	0	0	0	0
d__Bacteria|p__Firmicutes|c__Clostridia|o__Thermoanaerobacterales|f__Thermoanaerobacteraceae|g__Syntrophaceticus	0	0	0	0	1.18721e-05	0	0	6.62497e-06	0	0	0	0	0	0	0	0
d__Bacteria|p__Proteobacteria|c__Alphaproteobacteria|o__Rickettsiales|f__Anaplasmataceae|g__Lyticum	0	0	0	0	0	0	0	0	0	0	0	1.83026e-05	0	0	0	0
d__Bacteria|p__Proteobacteria|c__Betaproteobacteria|o__Burkholderiales|f__Alcaligenaceae|g__Achromobacter	0	0	1.81831e-05	0	0	0	0	0	0	0	0	0	0	0	0	0
d__Bacteria|p__Firmicutes|c__Bacilli|o__Bacillales|f__Bacillales_Incertae_Sedis_X|g__Thermicanus	0	0	0	1.72713e-05	0	0	0	0	0	0	0	0	0	0	0	0
d__Bacteria|p__Proteobacteria|c__Alphaproteobacteria|o__Rhizobiales|f__Beijerinckiaceae|g__Pseudochelatococcus	0	0	0	1.72713e-05	0	0	0	0	0	0	0	0	0	0	0	0
d__Bacteria|p__Bacteroidetes|c__Bacteroidia|o__Bacteroidales|f__Porphyromonadaceae|g__Parabacteroides	0	0	1.21221e-05	1.91903e-06	0	0	0	0	0	0	0	0	3.09942e-06	0	0	0
d__Bacteria|p__Firmicutes|c__Bacilli|o__Bacillales|f__Thermoactinomycetaceae_1|g__Melghirimyces	0	0	0	0	0	0	0	1.65624e-05	0	0	0	0	0	0	0	0
d__Bacteria|p__Firmicutes|c__Bacilli|o__Lactobacillales|f__Enterococcaceae|g__Enterococcus	0	0	0	0	0	0	0	1.65624e-05	0	0	0	0	0	0	0	0
d__Bacteria|p__Proteobacteria|c__Deltaproteobacteria|o__Syntrophobacterales|f__Syntrophaceae|g__Desulfomonile	0	0	0	0	0	0	0	1.65624e-05	0	0	0	0	0	0	0	0
d__Bacteria|p__Bacteroidetes|c__Flavobacteriia|o__Flavobacteriales|f__Flavobacteriaceae|g__Myroides	0	0	0	0	0	0	0	0	0	0	0	1.64724e-05	0	0	0	0
d__Bacteria|p__Actinobacteria|c__Actinobacteria|o__Micromonosporales|f__Micromonosporaceae|g__Virgisporangium	0	0	0	0	0	0	0	1.32499e-05	0	0	0	0	0	3.19528e-06	0	0
d__Bacteria|p__Actinobacteria|c__Actinobacteria|o__Pseudonocardiales|f__Pseudonocardiaceae|g__Actinophytocola	0	1.64015e-05	0	0	0	0	0	0	0	0	0	0	0	0	0	0
d__Bacteria|p__Actinobacteria|c__Nitriliruptoria|o__unclassified_Nitriliruptoria|f__unclassified_Nitriliruptoria|g__unclassified_Nitriliruptoria	0	0	3.03051e-06	0	0	0	0	1.32499e-05	0	0	0	0	0	0	0	0
d__Bacteria|p__Firmicutes|c__Bacilli|o__Bacillales|f__Planococcaceae|g__Solibacillus	0	0	0	0	0	0	0	3.31249e-06	0	0	0	0	0	1.27811e-05	0	0
d__Bacteria|p__Proteobacteria|c__Gammaproteobacteria|o__Pseudomonadales|f__Pseudomonadaceae|g__unclassified_Pseudomonadaceae	2.54071e-06	3.28029e-06	0	0	0	0	0	6.62497e-06	0	3.34267e-06	0	0	0	0	0	0
d__Bacteria|p__Proteobacteria|c__Betaproteobacteria|o__Burkholderiales|f__Alcaligenaceae|g__Alcaligenes	2.54071e-06	0	0	0	0	0	0	0	0	0	0	9.15132e-06	0	0	0	3.84216e-06
d__Bacteria|p__Proteobacteria|c__Betaproteobacteria|o__Neisseriales|f__Chromobacteriaceae|g__Gulbenkiania	0	1.31212e-05	0	0	0	0	0	0	0	0	2.26243e-06	0	0	0	0	0
d__Bacteria|p__Bacteroidetes|c__Bacteroidia|o__Bacteroidales|f__Dysgonomonadaceae|g__Dysgonomonas	1.52443e-05	0	0	0	0	0	0	0	0	0	0	0	0	0	0	0
d__Bacteria|p__Bacteroidetes|c__Flavobacteriia|o__Flavobacteriales|f__Weeksellaceae|g__Empedobacter	1.52443e-05	0	0	0	0	0	0	0	0	0	0	0	0	0	0	0
d__Bacteria|p__Proteobacteria|c__Betaproteobacteria|o__Rhodocyclales|f__Zoogloeaceae|g__Zoogloea	1.52443e-05	0	0	0	0	0	0	0	0	0	0	0	0	0	0	0
d__Bacteria|p__Cyanobacteria_Chloroplast|c__Cyanobacteria|o__norank_Cyanobacteria|f__Family_XIII|g__GpXIII	0	0	6.06103e-06	0	0	0	0	0	0	0	9.04971e-06	0	0	0	0	0
d__Bacteria|p__Bacteroidetes|c__Bacteroidia|o__Bacteroidales|f__Muribaculaceae|g__Paramuribaculum	0	6.56058e-06	3.03051e-06	0	0	0	0	0	0	0	2.26243e-06	0	0	3.19528e-06	0	0
d__Bacteria|p__Atribacteria|c__norank_Atribacteria|o__norank_Atribacteria|f__norank_Atribacteria|g__Atribacteria_genera_incertae_sedis	0	0	0	0	1.48402e-05	0	0	0	0	0	0	0	0	0	0	0
d__Bacteria|p__Cyanobacteria_Chloroplast|c__Cyanobacteria|o__norank_Cyanobacteria|f__Family_XIII|g__Loriellopsis	5.08143e-06	0	0	0	0	0	0	0	0	0	0	0	0	9.58583e-06	0	0
d__Bacteria|p__Actinobacteria|c__Actinobacteria|o__Propionibacteriales|f__Propionibacteriaceae|g__Micropruina	0	0	0	0	0	0	0	0	0	0	0	1.46421e-05	0	0	0	0
d__Bacteria|p__Firmicutes|c__Bacilli|o__Bacillales|f__Thermoactinomycetaceae_1|g__Shimazuella	5.08143e-06	0	0	0	0	6.21858e-06	0	0	0	0	0	0	3.09942e-06	0	0	0
d__Bacteria|p__Bacteroidetes|c__Bacteroidia|o__Bacteroidales|f__Williamwhitmaniaceae|g__Acetobacteroides	5.08143e-06	0	0	0	2.96804e-06	0	0	0	0	0	0	5.49079e-06	0	0	0	0
d__Bacteria|p__Firmicutes|c__Erysipelotrichia|o__Erysipelotrichales|f__Erysipelotrichaceae|g__Faecalibaculum	0	6.56058e-06	0	0	0	0	0	0	0	0	0	0	3.09942e-06	0	3.84969e-06	0
d__Bacteria|p__Proteobacteria|c__Betaproteobacteria|o__Burkholderiales|f__Burkholderiaceae|g__Cupriavidus	0	0	0	0	0	0	0	0	0	6.68534e-06	6.78728e-06	0	0	0	0	0
d__Bacteria|p__Firmicutes|c__Clostridia|o__Clostridiales|f__Peptococcaceae_2|g__Desulfotomaculum	0	0	0	0	0	0	0	1.32499e-05	0	0	0	0	0	0	0	0
d__Bacteria|p__Firmicutes|c__Clostridia|o__unclassified_Clostridia|f__unclassified_Clostridia|g__unclassified_Clostridia	0	0	0	0	5.93607e-06	0	0	3.31249e-06	3.92052e-06	0	0	0	0	0	0	0
d__Bacteria|p__Firmicutes|c__Erysipelotrichia|o__Erysipelotrichales|f__Erysipelotrichaceae|g__unclassified_Erysipelotrichaceae	0	0	3.03051e-06	0	0	0	0	0	0	0	0	0	6.19884e-06	0	0	3.84216e-06
d__Bacteria|p__Proteobacteria|c__Alphaproteobacteria|o__Parvularculales|f__Parvularculaceae|g__unclassified_Parvularculaceae	0	0	0	0	0	0	0	0	0	0	0	9.15132e-06	0	0	3.84969e-06	0
d__Bacteria|p__Bacteroidetes|c__Cytophagia|o__Cytophagales|f__Hymenobacteraceae|g__Adhaeribacter	2.54071e-06	0	0	0	0	0	0	0	0	0	6.78728e-06	3.66053e-06	0	0	0	0
d__Bacteria|p__Acidobacteria|c__Blastocatellia|o__Blastocatellales|f__Arenimicrobiaceae|g__unclassified_Arenimicrobiaceae	1.27036e-05	0	0	0	0	0	0	0	0	0	0	0	0	0	0	0
d__Bacteria|p__Bacteroidetes|c__Chitinophagia|o__Chitinophagales|f__Chitinophagaceae|g__Chitinophaga	1.27036e-05	0	0	0	0	0	0	0	0	0	0	0	0	0	0	0
d__Bacteria|p__Bacteroidetes|c__Cytophagia|o__Cytophagales|f__Hymenobacteraceae|g__Rufibacter	1.27036e-05	0	0	0	0	0	0	0	0	0	0	0	0	0	0	0
d__Bacteria|p__Firmicutes|c__Clostridia|o__Clostridiales|f__Ruminococcaceae|g__Pseudobacteroides	1.27036e-05	0	0	0	0	0	0	0	0	0	0	0	0	0	0	0
d__Bacteria|p__Bacteroidetes|c__Chitinophagia|o__Chitinophagales|f__Chitinophagaceae|g__Puia	5.08143e-06	0	0	3.83806e-06	0	0	0	0	0	0	0	3.66053e-06	0	0	0	0
d__Bacteria|p__Proteobacteria|c__Oligoflexia|o__Silvanigrellales|f__Silvanigrellaceae|g__unclassified_Silvanigrellaceae	2.54071e-06	0	0	0	0	0	0	0	0	1.0028e-05	0	0	0	0	0	0
d__Bacteria|p__Proteobacteria|c__Gammaproteobacteria|o__Oceanospirillales|f__Alcanivoracaceae|g__Alcanivorax	0	3.28029e-06	0	0	0	0	0	0	0	0	0	9.15132e-06	0	0	0	0
d__Bacteria|p__Proteobacteria|c__Alphaproteobacteria|o__Rhodospirillales|f__Acetobacteraceae|g__Belnapia	1.01629e-05	0	0	0	0	0	0	0	0	0	2.26243e-06	0	0	0	0	0
d__Bacteria|p__Actinobacteria|c__Acidimicrobiia|o__Acidimicrobiales|f__Iamiaceae|g__Iamia	5.08143e-06	0	0	0	0	0	0	3.31249e-06	0	0	0	0	0	0	0	3.84216e-06
d__Bacteria|p__Firmicutes|c__Bacilli|o__Bacillales|f__Thermoactinomycetaceae_1|g__Thermoactinomyces	0	0	0	1.15142e-05	0	0	0	0	0	0	0	0	0	0	0	0
d__Bacteria|p__Bacteroidetes|c__Cytophagia|o__Cytophagales|f__Cytophagaceae|g__Aquirufa	5.08143e-06	0	6.06103e-06	0	0	0	0	0	0	0	0	0	0	0	0	0
d__Archaea|p__Euryarchaeota|c__Halobacteria|o__Haloferacales|f__Halorubraceae|g__Halorubrum	0	0	3.03051e-06	0	0	0	0	0	0	0	0	7.32106e-06	0	0	0	0
d__Bacteria|p__Chloroflexi|c__unclassified_Chloroflexi|o__unclassified_Chloroflexi|f__unclassified_Chloroflexi|g__unclassified_Chloroflexi	1.01629e-05	0	0	0	0	0	0	0	0	0	0	0	0	0	0	0
d__Bacteria|p__Planctomycetes|c__Planctomycetacia|o__Planctomycetales|f__Gemmataceae|g__unclassified_Gemmataceae	1.01629e-05	0	0	0	0	0	0	0	0	0	0	0	0	0	0	0
d__Bacteria|p__Proteobacteria|c__Alphaproteobacteria|o__Sphingomonadales|f__Sphingosinicellaceae|g__Sphingoaurantiacus	1.01629e-05	0	0	0	0	0	0	0	0	0	0	0	0	0	0	0
d__Bacteria|p__Proteobacteria|c__Betaproteobacteria|o__Burkholderiales|f__Burkholderiaceae|g__Quisquiliibacterium	1.01629e-05	0	0	0	0	0	0	0	0	0	0	0	0	0	0	0
d__Bacteria|p__Proteobacteria|c__Gammaproteobacteria|o__Legionellales|f__Coxiellaceae|g__Coxiella	1.01629e-05	0	0	0	0	0	0	0	0	0	0	0	0	0	0	0
d__Bacteria|p__Firmicutes|c__Clostridia|o__Clostridiales|f__Lachnospiraceae|g__Lachnospiracea_incertae_sedis	0	3.28029e-06	0	0	0	0	0	0	0	0	0	3.66053e-06	0	3.19528e-06	0	0
d__Bacteria|p__Actinobacteria|c__Actinobacteria|o__Propionibacteriales|f__Propionibacteriaceae|g__unclassified_Propionibacteriaceae	0	0	0	0	0	0	0	9.93746e-06	0	0	0	0	0	0	0	0
d__Bacteria|p__Firmicutes|c__Bacilli|o__Bacillales|f__Paenibacillaceae_2|g__Ammoniphilus	0	0	0	0	0	0	0	9.93746e-06	0	0	0	0	0	0	0	0
d__Bacteria|p__Firmicutes|c__Clostridia|o__Clostridiales|f__Ruminococcaceae|g__Acetivibrio	0	0	0	0	0	0	0	9.93746e-06	0	0	0	0	0	0	0	0
d__Bacteria|p__Firmicutes|c__Negativicutes|o__Selenomonadales|f__unclassified_Selenomonadales|g__unclassified_Selenomonadales	0	0	0	0	0	0	0	9.93746e-06	0	0	0	0	0	0	0	0
d__Bacteria|p__Proteobacteria|c__Betaproteobacteria|o__Burkholderiales|f__Sutterellaceae|g__Turicimonas	0	0	0	1.91903e-06	0	0	0	0	0	0	2.26243e-06	1.83026e-06	0	0	3.84969e-06	0
d__Bacteria|p__Actinobacteria|c__Actinobacteria|o__Micrococcales|f__Intrasporangiaceae|g__Ornithinimicrobium	0	0	0	0	0	0	0	0	7.84105e-06	0	0	1.83026e-06	0	0	0	0
d__Bacteria|p__Firmicutes|c__Negativicutes|o__Acidaminococcales|f__Acidaminococcaceae|g__Phascolarctobacterium	0	3.28029e-06	0	0	2.96804e-06	0	0	0	0	3.34267e-06	0	0	0	0	0	0
d__Bacteria|p__Firmicutes|c__Bacilli|o__Lactobacillales|f__Lactobacillaceae|g__Lactobacillus	0	0	0	0	0	0	0	0	0	0	2.26243e-06	7.32106e-06	0	0	0	0
d__Bacteria|p__Proteobacteria|c__Betaproteobacteria|o__Neisseriales|f__Neisseriaceae|g__Rivicola	0	0	0	0	0	0	0	0	0	0	2.26243e-06	7.32106e-06	0	0	0	0
d__Bacteria|p__Firmicutes|c__Bacilli|o__Lactobacillales|f__Aerococcaceae|g__Aerococcus	0	0	0	0	0	0	0	0	0	0	0	5.49079e-06	0	0	3.84969e-06	0
d__Bacteria|p__Bacteroidetes|c__Flavobacteriia|o__Flavobacteriales|f__Weeksellaceae|g__unclassified_Weeksellaceae	0	0	0	3.83806e-06	0	0	0	0	0	0	0	5.49079e-06	0	0	0	0
d__Bacteria|p__Firmicutes|c__Clostridia|o__Clostridiales|f__Peptoniphilaceae|g__Peptoniphilus	0	0	6.06103e-06	0	0	0	0	0	0	0	0	0	3.09942e-06	0	0	0
d__Bacteria|p__Bacteroidetes|c__Chitinophagia|o__Chitinophagales|f__Chitinophagaceae|g__Niabella	0	0	9.09154e-06	0	0	0	0	0	0	0	0	0	0	0	0	0
d__Bacteria|p__Campilobacterota|c__Campylobacteria|o__Campylobacterales|f__Helicobacteraceae|g__Helicobacter	0	0	0	0	0	3.10929e-06	0	0	0	3.34267e-06	2.26243e-06	0	0	0	0	0
d__Bacteria|p__Firmicutes|c__Clostridia|o__Clostridiales|f__Lachnospiraceae|g__Lachnospira	0	0	0	0	2.96804e-06	0	0	3.31249e-06	0	0	2.26243e-06	0	0	0	0	0
d__Bacteria|p__Proteobacteria|c__Betaproteobacteria|o__Burkholderiales|f__Sutterellaceae|g__Parasutterella	0	0	0	0	0	6.21858e-06	0	0	0	0	0	1.83026e-06	0	0	0	0
d__Bacteria|p__Bacteroidetes|c__Chitinophagia|o__Chitinophagales|f__Chitinophagaceae|g__Segetibacter	0	0	0	0	0	0	0	0	0	0	0	0	0	0	7.69939e-06	0
d__Bacteria|p__Firmicutes|c__Clostridia|o__Clostridiales|f__Clostridiaceae_2|g__Alkaliphilus	0	0	0	7.67611e-06	0	0	0	0	0	0	0	0	0	0	0	0
d__Bacteria|p__Armatimonadetes|c__unclassified_Armatimonadetes|o__unclassified_Armatimonadetes|f__unclassified_Armatimonadetes|g__unclassified_Armatimonadetes	7.62214e-06	0	0	0	0	0	0	0	0	0	0	0	0	0	0	0
d__Bacteria|p__Firmicutes|c__Clostridia|o__Clostridiales|f__Clostridiaceae_1|g__Fonticella	7.62214e-06	0	0	0	0	0	0	0	0	0	0	0	0	0	0	0
d__Bacteria|p__Proteobacteria|c__Deltaproteobacteria|o__Desulfobacterales|f__Desulfobacteraceae|g__unclassified_Desulfobacteraceae	7.62214e-06	0	0	0	0	0	0	0	0	0	0	0	0	0	0	0
d__Bacteria|p__Proteobacteria|c__Deltaproteobacteria|o__norank_Deltaproteobacteria|f__Syntrophorhabdaceae|g__Syntrophorhabdus	7.62214e-06	0	0	0	0	0	0	0	0	0	0	0	0	0	0	0
d__Bacteria|p__Proteobacteria|c__Gammaproteobacteria|o__Thiotrichales|f__Fastidiosibacteraceae|g__Fastidiosibacter	7.62214e-06	0	0	0	0	0	0	0	0	0	0	0	0	0	0	0
d__Bacteria|p__Fusobacteria|c__Fusobacteriia|o__Fusobacteriales|f__Fusobacteriaceae|g__Fusobacterium	0	3.28029e-06	0	0	0	0	4.00497e-06	0	0	0	0	0	0	0	0	0
d__Bacteria|p__Actinobacteria|c__Coriobacteriia|o__Coriobacteriales|f__Coriobacteriaceae|g__Collinsella	0	0	0	0	0	3.10929e-06	0	0	0	0	0	0	0	0	0	3.84216e-06
d__Bacteria|p__Firmicutes|c__Clostridia|o__Clostridiales|f__Clostridiales_Incertae_Sedis_XIII|g__unclassified_Clostridiales_Incertae_Sedis_XIII	0	0	0	0	0	0	0	0	0	6.68534e-06	0	0	0	0	0	0
d__Bacteria|p__Actinobacteria|c__Actinobacteria|o__Propionibacteriales|f__Propionibacteriaceae|g__Propionicimonas	0	0	0	0	0	0	0	6.62497e-06	0	0	0	0	0	0	0	0
d__Bacteria|p__Firmicutes|c__Clostridia|o__Clostridiales|f__Peptococcaceae_1|g__Desulfitobacterium	0	0	0	0	0	0	0	6.62497e-06	0	0	0	0	0	0	0	0
d__Bacteria|p__Firmicutes|c__Bacilli|o__Bacillales|f__Thermoactinomycetaceae_1|g__unclassified_Thermoactinomycetaceae_1	0	0	0	0	0	0	0	0	0	0	0	0	0	6.39055e-06	0	0
d__Bacteria|p__Firmicutes|c__Clostridia|o__Clostridiales|f__Tissierellaceae|g__unclassified_Tissierellaceae	0	0	0	0	5.93607e-06	0	0	0	0	0	0	0	0	0	0	0
d__Bacteria|p__Deferribacteres|c__Deferribacteres|o__Deferribacterales|f__Deferribacteraceae|g__Mucispirillum	2.54071e-06	0	0	0	0	0	0	0	0	3.34267e-06	0	0	0	0	0	0
d__Bacteria|p__Proteobacteria|c__Gammaproteobacteria|o__Chromatiales|f__Chromatiaceae|g__Alishewanella	0	0	0	5.75709e-06	0	0	0	0	0	0	0	0	0	0	0	0
d__Bacteria|p__Actinobacteria|c__Actinobacteria|o__Micrococcales|f__Cellulomonadaceae|g__Cellulomonas	2.54071e-06	0	0	0	0	0	0	0	0	0	0	0	0	3.19528e-06	0	0
d__Bacteria|p__Firmicutes|c__Negativicutes|o__Veillonellales|f__Veillonellaceae|g__Veillonella	0	0	0	0	0	0	0	0	0	3.34267e-06	2.26243e-06	0	0	0	0	0
d__Bacteria|p__Firmicutes|c__Erysipelotrichia|o__Erysipelotrichales|f__Erysipelotrichaceae|g__Faecalibacillus	0	0	0	0	0	0	0	0	0	0	2.26243e-06	0	0	3.19528e-06	0	0
d__Bacteria|p__Bacteroidetes|c__Bacteroidia|o__Bacteroidales|f__Prevotellaceae|g__Paraprevotella	0	0	3.03051e-06	0	0	0	0	0	0	0	2.26243e-06	0	0	0	0	0
d__Bacteria|p__Firmicutes|c__Bacilli|o__Lactobacillales|f__Lactobacillaceae|g__Limosilactobacillus	0	0	0	0	0	0	0	0	0	3.34267e-06	0	1.83026e-06	0	0	0	0
d__Bacteria|p__Cyanobacteria_Chloroplast|c__Cyanobacteria|o__norank_Cyanobacteria|f__Family_VIII|g__Foliisarcina	5.08143e-06	0	0	0	0	0	0	0	0	0	0	0	0	0	0	0
d__Bacteria|p__Proteobacteria|c__Alphaproteobacteria|o__Rhodospirillales|f__Geminicoccaceae|g__Geminicoccus	5.08143e-06	0	0	0	0	0	0	0	0	0	0	0	0	0	0	0
d__Bacteria|p__Proteobacteria|c__Alphaproteobacteria|o__Rhodospirillales|f__Geminicoccaceae|g__unclassified_Geminicoccaceae	5.08143e-06	0	0	0	0	0	0	0	0	0	0	0	0	0	0	0
d__Bacteria|p__Proteobacteria|c__Oligoflexia|o__Bacteriovoracales|f__unclassified_Bacteriovoracales|g__unclassified_Bacteriovoracales	5.08143e-06	0	0	0	0	0	0	0	0	0	0	0	0	0	0	0
d__Bacteria|p__Bacteroidetes|c__Cytophagia|o__Cytophagales|f__Cytophagaceae|g__Telluribacter	0	0	0	0	0	0	0	0	0	0	4.52486e-06	0	0	0	0	0
d__Bacteria|p__Chloroflexi|c__Chloroflexia|o__Kallotenuales|f__Kallotenuaceae|g__Kallotenue	0	0	0	0	0	0	0	0	0	0	4.52486e-06	0	0	0	0	0
d__Bacteria|p__Proteobacteria|c__Alphaproteobacteria|o__Rhizobiales|f__Devosiaceae|g__Pelagibacterium	0	0	0	0	0	0	0	0	0	0	4.52486e-06	0	0	0	0	0
d__Bacteria|p__Firmicutes|c__Clostridia|o__Clostridiales|f__Ruminococcaceae|g__Oscillibacter	0	0	0	0	0	0	0	0	0	0	0	0	0	0	3.84969e-06	0
d__Bacteria|p__Bacteroidetes|c__Flavobacteriia|o__Flavobacteriales|f__Flavobacteriaceae|g__Capnocytophaga	0	0	0	0	0	0	0	0	0	0	0	3.66053e-06	0	0	0	0
d__Bacteria|p__Campilobacterota|c__Campylobacteria|o__Campylobacterales|f__Arcobacteraceae|g__Pseudarcobacter	0	0	0	0	0	0	0	0	0	3.34267e-06	0	0	0	0	0	0
d__Bacteria|p__Proteobacteria|c__Alphaproteobacteria|o__Rhizobiales|f__Xanthobacteraceae|g__Xanthobacter	0	0	0	0	0	0	0	3.31249e-06	0	0	0	0	0	0	0	0
d__Bacteria|p__Proteobacteria|c__Gammaproteobacteria|o__Thiotrichales|f__Francisellaceae|g__Caedibacter	0	3.28029e-06	0	0	0	0	0	0	0	0	0	0	0	0	0	0
d__Bacteria|p__Actinobacteria|c__Actinobacteria|o__Propionibacteriales|f__Nocardioidaceae|g__Aeromicrobium	0	0	0	0	0	0	0	0	0	0	0	0	0	3.19528e-06	0	0
d__Bacteria|p__Firmicutes|c__Clostridia|o__Clostridiales|f__Ruminococcaceae|g__Intestinimonas	0	0	0	0	0	0	0	0	0	0	0	0	0	3.19528e-06	0	0
d__Bacteria|p__Firmicutes|c__Bacilli|o__Bacillales|f__Thermoactinomycetaceae_1|g__Kroppenstedtia	0	0	0	0	0	0	0	0	0	0	0	0	3.09942e-06	0	0	0
d__Bacteria|p__Firmicutes|c__Bacilli|o__Bacillales|f__Planococcaceae|g__Psychrobacillus	0	0	3.03051e-06	0	0	0	0	0	0	0	0	0	0	0	0	0
d__Bacteria|p__Cyanobacteria_Chloroplast|c__Cyanobacteria|o__norank_Cyanobacteria|f__Family_I|g__Dulcicalothrix	2.54071e-06	0	0	0	0	0	0	0	0	0	0	0	0	0	0	0
d__Bacteria|p__Proteobacteria|c__Alphaproteobacteria|o__Rhodospirillales|f__Acetobacteraceae|g__Acidisoma	2.54071e-06	0	0	0	0	0	0	0	0	0	0	0	0	0	0	0
d__Bacteria|p__Proteobacteria|c__Betaproteobacteria|o__Procabacteriales|f__Procabacteriaceae|g__Candidatus_Procabacter	2.54071e-06	0	0	0	0	0	0	0	0	0	0	0	0	0	0	0
d__Bacteria|p__Proteobacteria|c__Betaproteobacteria|o__Rhodocyclales|f__Azonexaceae|g__Dechloromonas	2.54071e-06	0	0	0	0	0	0	0	0	0	0	0	0	0	0	0
d__Bacteria|p__Actinobacteria|c__Thermoleophilia|o__Solirubrobacterales|f__Patulibacteraceae|g__Patulibacter	0	0	0	1.91903e-06	0	0	0	0	0	0	0	0	0	0	0	0
d__Bacteria|p__Firmicutes|c__Bacilli|o__Lactobacillales|f__unclassified_Lactobacillales|g__unclassified_Lactobacillales	0	0	0	1.91903e-06	0	0	0	0	0	0	0	0	0	0	0	0
d__Bacteria|p__Proteobacteria|c__Alphaproteobacteria|o__Rhizobiales|f__Stappiaceae|g__Roseibium	0	0	0	1.91903e-06	0	0	0	0	0	0	0	0	0	0	0	0
d__Bacteria|p__Firmicutes|c__Clostridia|o__Clostridiales|f__Lachnospiraceae|g__Dorea	0	0	0	0	0	0	0	0	0	0	0	1.83026e-06	0	0	0	0
