# Supplementary material for: Identification of Association Between Mucus Microbiota and Gene Expression in the Gill of a Streptococcus agalactiae-Resistant Nile Tilapia Strain Though Multi-Omics Analyses
Source: Animals (Basel). 2026 May 2;16(9):1389. doi: 10.3390/ani16091389 (PMC13163006; doi:10.3390/ani16091389)
Supplement: Supplementary file 1 [file animals-16-01389-s001.zip › Table S3 Detailed Gene Members of the 12 Clusters from 582 DEGs.xlsx]

## Sheet: Table S3 Detailed Gene Members 
Table S3 Detailed Gene Members of the 12 Clusters from 582 DEGs
ENTREZID	SYMBOL	cluster
30083	nme2b.1	9
30095	ckma	11
30126	foxa2	1
30127	wnt2	2
30148	desma	11
30175	twist1a	11
30216	hbba1	7
30236	gja1b	7
30274	foxg1a	12
30283	wnt11	2
30291	cdh2	2
30308	wnt10b	6
30350	hoxd9a	6
30381	cyp26a1	1
30429	mylpfa	9
30441	tmod4	7
30481	gata1a	7
30548	foxd3	11
30696	nkx2.5	11
30701	lef1	10
30709	tyro3	5
30725	chrna1	9
58042	tbr1b	4
58073	fzd8a	5
58084	tnnt3a	11
58143	mylz3	11
64272	atp1b3b	6
64607	alas2	7
64617	s1pr1	3
64671	cmlc1	9
80963	rnd3a	1
114410	casq2	11
114417	mpz	7
114421	angptl3	12
192121	dacha	5
192334	b3gat3	12
246095	gpib	11
260440	atp2a1	11
266748	foxn1	10
266961	hnf1a	1
317743	gapdh	11
321035	pabpc4	1
321552	smyhc1	11
321932	hjv	7
322013	cacng1a	7
322228	bhmt	1
322609	st6galnac3	6
323439	slc1a3a	1
323528	dennd5b	8
324416	dpysl5a	6
324818	ctsh	5
324900	txndc12	12
325042	tnika	8
325242	dtnba	12
325276	cfap45	6
326018	sst1.1	6
326022	mhc2d4b	8
326030	slc6a19b	2
326281	mbpa	9
326935	ier5l	2
327067	slc25a4	9
327154	tent5c	6
327453	pfkfb1	7
327496	mthfd2l	6
327506	ckmt2a	9
327599	chp2	7
334269	myom2a	11
334278	arhgef10	7
335798	tubb4bl	12
335821	aqp1a.1	7
335901	klf15	12
336057	dipk1c	10
336165	myl1	9
336227	cdr2l	2
337166	il4i1	8
337230	gars1	6
338304	ppdpfa	1
359829	fgf18a	5
359841	serpind1	1
360149	nfe2l2a	8
368250	prickle2b	12
368253	pinx1	6
368425	ube2h	12
368436	celsr1a	8
368631	pms1	10
368634	adat3	5
368662	ptf1a	9
368672	atad1a	12
368848	g2e3	8
373121	mknk2b	6
378450	hs6st2	10
378718	drd2l	6
378834	prom1b	8
378866	ddit4	1
378963	eno3	6
386704	sox8b	12
386711	myh6	3
393170	mitd1	12
393255	slc46a1	12
393268	map1lc3c	10
393297	zgc:56585	4
393409	tmem185	12
393455	hao2	5
393488	myl13	9
393586	hsc70	11
393587	lrfn1	6
393611	c6	1
393679	cib2	6
393691	calb2a	2
393695	necap1	1
393717	smfn	6
393816	rabgef1	8
393825	tppp3	5
393867	ampd1	9
393873	myoz2a	9
393874	tmem38a	9
393910	sulf2a	5
393912	b4galt6	10
393953	prkcbb	8
393961	tcea2	6
394088	homer3b	8
394094	sh3glb2b	2
394123	mcoln2	6
394146	dusp4	8
394244	ndel1a	2
402807	pvalb7	11
402842	hsd17b1	10
402871	gstcd	8
402908	e2f5	10
402926	fam126a	12
402960	tex264a	12
402973	nrp1b	12
402982	spo11	6
403130	has1	3
404209	cnr1	2
404730	mao	2
405791	cacna1sb	11
405802	plscr3b	8
405878	fbxl15	2
406391	pcbp4	1
406459	ppp1r3c2b	7
406460	ptp4a3a	9
406522	nr2f6b	2
406544	olfm2b	2
406646	tmem59l	2
406782	mapk4	2
406828	faxdc2	2
407079	klhl31	11
407613	rbfox1l	9
407658	acta1b	11
407680	gpa33a	12
407693	esrrb	6
407989	adss1	11
408256	actc1a	5
415175	tnnc1b	11
415175	tnnc1b	11
431723	tha1	5
431755	tpgs2	7
431764	cpa4	1
431766	htra1a	7
436631	trim55a	11
436645	tm4sf5	1
436683	cryba1a	3
436730	egfl6	10
436797	rab40b	10
436813	rpp25l	6
436853	pmepa1	12
436885	zgc:92275	9
436902	tnni1d	7
436959	blvrb	7
436966	ramp1	2
437022	tyrp1b	6
445022	b4galt7	5
445037	hbba2	7
445063	zgc:92429	7
445070	cldnk	7
445094	pkmb	11
445111	stac3	9
445130	sh3bgr	7
445213	cnrip1a	11
445226	casq1a	11
445247	sgms2b	7
445277	fhl2a	2
445293	aqp4	5
445326	akr1a1a	6
445507	asb12b	6
445816	mstna	4
447810	nt5c2l1	9
447836	pfkma	11
447860	acsl5	6
447879	nmrk2	7
447884	dynlt5	5
447905	entpd2a.1	3
447909	tgm2a	11
449761	elapor1	10
449808	kng1	6
449825	tnni4a	7
450001	serbp1a	6
450005	csrp3	11
450039	chga	6
450047	syngr1a	7
474335	tll1	12
492356	mybpc1	11
492493	tnni2a.1	11
492735	si:ch211-212o1.2	10
493181	fgf7	8
493784	aicda	5
494036	cavin4b	11
494049	aimp1b	11
494472	otop2	4
494489	atp2a1l	11
497082	xkr8.3	5
497149	cfap300	3
497637	xirp1	7
497638	dlg2	6
503742	tmem182a	11
503743	smtnl1	11
504083	kcnk6	8
541384	mybpc2b	9
541475	itga11a	12
541504	igfn1.1	11
550266	acer1	8
550278	jmjd7	6
550398	srd5a2a	10
550435	rfesd	6
550548	stmn1b	6
553174	ncs1b	2
553243	add3b	5
553326	hacd1	5
553388	rsph14	6
553526	zgc:152774	8
553558	phactr3b	4
553633	parp12b	8
553646	sptlc2a	8
553650	ccnq	8
553655	pygma	9
553666	cfap52	6
553716	b3galnt2	10
553730	lrmda	12
553748	zgc:113276	7
553764	rtbdn	5
553766	cabp5b	5
553774	lmo3	2
554221	pthlha	7
555196	ca4a	3
555278	zmp:0000000912	8
555317	si:ch211-276a23.5	12
555473	adcyap1r1b	4
555553	sdk1b	8
555586	mrm2	9
555955	cand2	11
556077	plod3	12
556167	mkxb	9
556179	rgs1	6
556241	si:dkey-85k7.12	8
556258	tcap	9
556445	gls2b	1
556483	nmt2	10
556612	serpine3	7
556689	wiza	8
556781	tdh2	4
556921	arl14	7
557001	ttc34	9
557170	sgca	7
557218	usta	12
557285	hcn2b	5
557421	cbarpb	5
557568	ankrd33aa	10
557946	slain2	12
557984	si:ch211-215k15.4	4
558031	efcab2	10
558034	xpr1b	8
558148	tcf21	6
558211	dennd4a	3
558408	tnni1a	7
558520	LOC558520	3
558552	tubb1	7
558627	tnnt1	9
558671	myom1a	11
558923	palb2	6
558930	si:dkey-160o24.3	3
558938	si:dkey-30c15.2	5
558956	isg15	6
558978	nkx6.3	6
559008	si:ch211-113g11.6	8
559080	cftr	1
559217	mapre3a	12
559380	kbtbd12	11
559435	slc23a1	6
559535	dna2	10
559662	ppp1r27b	6
559750	cdk16	1
559792	sbk1	3
560026	dsg2.1	8
560338	elp2	6
560447	LOC560447	8
560642	slc30a8	3
560720	dennd1b	8
560780	si:dkey-238o13.4	2
560860	wfdc1	2
560885	lrch1	8
560913	map2k7	7
560916	cxxc5b	10
560933	pvrl2l	12
560945	myh7bb	9
561061	zmiz1a	12
561247	shda	9
561321	las1l	10
561423	cgnb	8
561438	tanc1a	10
561583	pcnx2	6
561905	mlpha	6
561927	angptl6	3
561989	galr1b	1
562007	irg1l	11
562087	ppm1ka	9
562318	tas1r3	6
562438	lrp13	6
562651	nmt1b	6
562839	rad23ab	10
562925	atp11a	12
563018	txlnba	9
563085	chrdl2	2
563140	si:ch211-11n16.2	12
563180	g6pc1a.2	1
563335	zgc:163057	7
563369	cyp2r1	7
563681	si:ch211-212k18.15	1
563713	mustn1b	7
563732	uts1	11
563801	mtpap	3
563843	synpo2la	11
563847	cbln4	6
563903	rad9b	6
563955	zgc:172076	7
564166	txlnbb	9
564470	ltk	2
564609	c1qtnf7	7
564614	ankrd52b	8
564790	arsg	6
565326	ankrd24	7
565367	dmtn	7
565379	phkg1a	1
565481	znf536	12
565910	creb5b	5
566212	angptl5	6
566223	atf5a	7
566344	fbxo40.2	7
566602	insl5a	6
566659	plekhb1	4
566845	mylk4a	5
566928	neb	11
566955	alx3	8
567050	usp28	5
567336	iqch	6
567632	dnali1	6
567916	stxbp4	6
567940	crhr1	1
567942	glt8d2	7
567985	fndc4a	6
567986	asb2a.1	11
568018	rpgrip1	6
568021	tp53inp1	2
568256	asmt2	1
568419	ntmt2	6
568476	g0s2	1
568554	kcnma1a	10
569027	smyd1b	9
569545	kif26ba	7
569582	mex3b	2
569677	crybg2	10
569930	zgc:153896	6
570354	apoa4b.2	6
570456	rsad2	8
570492	klhl43	11
570494	myadml2	9
570510	notum1a	12
570568	rragd	7
570586	msantd4	6
570678	glyctk	2
570739	LOC570739	6
570832	c7b	2
571235	pcsk5a	7
571377	ifi44f4	8
571383	cabin1	10
571795	zdhhc5a	8
571909	atl1	6
571944	si:dkey-46i9.6	6
571995	ccdc92	10
572182	selenoj	11
572245	noxo1a	10
572485	si:dkey-71h2.2	8
572733	pgam2	11
572909	myoz1a	11
573301	nexn	9
573354	lim2.1	6
574000	tnnt2d	9
574421	nif3l1	12
613239	hcrt	6
641575	actn2b	11
654829	lgi1b	9
677750	myl2b	9
678543	zgc:136858	4
692296	yaf2	2
751101	pthlhb	2
751750	mhc1uka	2
767634	mark3b	6
767652	cbfa2t2	12
767662	slc25a38a	1
777629	st14b	12
791204	tmem205	7
791563	wnt16	7
791844	ca15b	3
792578	zgc:165604	6
792610	hspb6	7
792833	tmem184bb.1	12
793635	b4galnt1b	3
794166	ccdc69	8
794256	si:ch211-236d3.4	5
794339	ldb3a	11
794752	ckmb	11
795191	ky	9
795400	lss	6
796128	tmem79a	12
796370	edar	12
796767	hspb11	9
796774	kcng1	6
796865	gamt	1
796867	arr3b	6
797097	plac8l1	7
797201	msl2b	2
797354	smc1b	6
799621	tnni3k	9
799637	nupr1b	1
799903	fkbp10a	10
100000104	stra6l	2
100000651	si:rp71-7l19.2	10
100000694	tmem235b	3
100000884	xkr5b	7
100000978	polr3g	6
100001092	eif2ak2	4
100001191	dynlrb2	7
100001241	synpo2lb	11
100001424	ghra	8
100001676	shpk	12
100002038	tnnc2.1	9
100002040	myhb	11
100002302	mri1	8
100002814	tlcd3a	8
100003563	stmn2b	7
100003642	si:dkey-246g23.2	12
100004033	LOC100004033	3
100004307	nrn1la	4
100004411	LOC100004411	6
100004469	igsf11	2
100004617	csf1a	1
100004656	m1ap	7
100004674	rnf151	5
100004988	ccr2	10
100005036	spryd3	8
100005176	calhm1	6
100005301	jam2b	11
100005402	stac	7
100006044	faim2b	2
100006472	cfap57	2
100007362	pcdh20	12
100009631	slc43a1b	5
100034519	btbd11b	8
100034574	si:ch211-193k19.2	6
100034580	cacng6a	5
100034588	si:dkey-78l4.6	10
100037333	foxd7	6
100037394	gtf3ab	4
100038781	trdn	7
100048921	flnca	11
100049157	slc45a3	3
100073330	pts	6
100101641	kif3b	12
100124531	loxl5b	9
100126016	ank3b	8
100126029	lurap1	3
100136865	abcb4	8
100137108	hspb9	7
100141346	itga8	2
100148315	klhl41a	9
100149390	lmod3	9
100149425	mettl21cb	7
100150701	chrm4a	6
100150701	chrm4a	6
100151035	si:ch211-254p10.2	4
100151531	gfi1b	7
100318854	comp	2
100322009	gp9	7
100329290	LOC100329290	6
100329397	ankrd46a	10
100329462	mfn1a	6
100329505	hgsnat	8
100329563	nxph4	3
100329772	LOC100329772	12
100329772	LOC100329772	12
100329872	atcayb	7
100330186	LOC100330186	2
100330960	bdkrb2	2
100330974	bcl11bb	8
100331068	LOC100331068	5
100331141	dmac2	4
100331199	tnnt2b	7
100331561	srxn1	12
100331732	rapgef5a	12
100331980	slc17a7b	8
100332066	ppp1r27a	7
100332207	kcna7	6
100332225	col28a1b	7
100332468	pde2a	8
100332537	slc35f3b	6
100332567	efemp1	2
100332610	slc25a10a	7
100332647	muc13b	12
100332969	LOC100332969	2
100333179	vav3	12
100333351	cpxm2	7
100333378	si:ch73-236c18.7	9
100333499	LOC100333499	12
100333627	gas7b	5
100333904	si:ch211-231m23.4	3
100333998	ankfn1	12
100334085	LOC100334085	12
100334305	LOC100334305	8
100334384	gpx2	4
100334661	gga3b	8
100463515	col5a3b	2
100526652	ptprr	2
100526683	aldh1l1	1
100535079	LOC100535079	6
100535149	crispld2	3
100535230	prf1.7	2
100535608	sh3tc1	4
100535653	si:dkey-31g6.6	7
100536537	myoz3a	9
100536585	si:ch211-137j23.9	2
100536659	chrng	9
100536821	myt1b	8
100537056	si:ch73-51i5.2	7
100537080	zbtb7c	10
100537120	ppef2a	11
100537244	myl2a	11
100537296	ltb4r2b	2
100537501	si:ch73-380l3.3	10
100538001	gpr75	7
100538024	fads6	3
100538267	kcnj10a	5
100538291	pigg	8
101867535	khdrbs3	3
101882092	LOC101882092	6
101882850	htr4	3
101882922	timp4.1	2
101884211	zbtb42	12
101884543	rd3l	2
101885033	LOC101885033	5
101885039	ntng2b	2
101885082	gdnfb	10
101885305	mfrp	1
101885398	LOC101885398	6
101885476	pld4	6
101885491	mpdz	10
101886033	LOC101886033	3
101886358	LOC101886358	9
101886622	si:cabz01076231.1	6
101886682	LOC101886682	10
101886856	inka2	3
103908620	LOC103908620	9
103908684	LOC103908684	9
103909302	opn8c	4
103909608	wu:fb80c09	11
103911012	LOC103911012	10
108182764	LOC108182764	1
108183462	LOC108183462	8
108183495	LOC108183495	6
108185170	LOC108185170	8
110438797	LOC110438797	6
110438806	LOC110438806	10
110439986	LOC110439986	4
