# Supplementary material for: Identification of Association Between Mucus Microbiota and Gene Expression in the Gill of a Streptococcus agalactiae-Resistant Nile Tilapia Strain Though Multi-Omics Analyses
Source: Animals (Basel). 2026 May 2;16(9):1389. doi: 10.3390/ani16091389 (PMC13163006; doi:10.3390/ani16091389)
Supplement: Supplementary file 1 [file animals-16-01389-s001.zip › Table S4 Correlationship between gene expression and abundence of Flavobacterium during the challenge.xlsx]

## Sheet: Table S4 16s transcriptome corr
Table S4 Correlationship between gene expression and abundence of Flavobacterium during the challenge.
GeneID	Symbol	GIFT		ZL
		R (Pearson correlation coefficient)	t-test P	R (Pearson correlation coefficient)	t-test P
ENSONIG00000000042	ltv1	0.65882	0.34118	0.97377	0.02623
ENSONIG00000000251	zgc:66388	0.58957	0.41043	0.99654	0.00346
ENSONIG00000000350	wdr83os	-0.09511	0.90489	0.97223	0.02777
ENSONIG00000000542	srp19	-0.32882	0.67118	0.99115	0.00885
ENSONIG00000000629	ppiaa	-0.33907	0.66093	0.99048	0.00952
ENSONIG00000000968	trmt6	-0.56018	0.43982	0.97472	0.02528
ENSONIG00000001170	wdr74	-0.2209	0.7791	0.96563	0.03437
ENSONIG00000001172	psma3	-0.27264	0.72736	0.96855	0.03145
ENSONIG00000001216	timm50	0.6358	0.3642	0.95328	0.04672
ENSONIG00000001219	sf3b6	0.41723	0.58277	0.95394	0.04606
ENSONIG00000001573	si:ch211-66e2.5	-0.55857	0.44143	0.95595	0.04405
ENSONIG00000001801	lsm7	0.64238	0.35762	0.95059	0.04941
ENSONIG00000002022	mrps12	0.4892	0.5108	0.99915	0.00085
ENSONIG00000002129	zgc:112962	0.69975	0.30025	0.98333	0.01667
ENSONIG00000002173	si:dkey-184p18.2	-0.14173	0.85827	0.96993	0.03007
ENSONIG00000002175	si:dkey-51e6.1	0.66012	0.33988	0.96062	0.03938
ENSONIG00000002180	emp3b	0.43681	0.56319	0.98877	0.01123
ENSONIG00000002519	polr2ea	0.18102	0.81898	0.98902	0.01098
ENSONIG00000002542	ndufa1	0.36268	0.63732	0.96063	0.03937
ENSONIG00000002566	mcts1	-0.67691	0.32309	0.99921	0.00079
ENSONIG00000002597	hsd17b7	0.57748	0.42252	0.98851	0.01149
ENSONIG00000002634	fabp4a	0.11931	0.88069	0.9994	0.0006
ENSONIG00000002878	coq4	0.5836	0.4164	0.95546	0.04454
ENSONIG00000003015	mrpl46	-0.54426	0.45574	0.98024	0.01976
ENSONIG00000003512	trim69	0.69774	0.30226	0.98679	0.01321
ENSONIG00000003565	atp5if1b	-0.41636	0.58364	0.95482	0.04518
ENSONIG00000003704	klf11b	-0.19417	0.80583	0.99212	0.00788
ENSONIG00000003785	arpc3	0.4439	0.5561	0.95428	0.04572
ENSONIG00000003832	slc6a15	-0.42713	0.57287	0.99077	0.00923
ENSONIG00000004291	thoc3	0.03551	0.96449	0.97895	0.02105
ENSONIG00000005021	ak2	0.65766	0.34234	0.96113	0.03887
ENSONIG00000005246	tstd1	-0.19767	0.80233	0.98628	0.01372
ENSONIG00000005328	cox6c	-0.08487	0.91513	0.98697	0.01303
ENSONIG00000005436	trappc4	0.49648	0.50352	0.95463	0.04537
ENSONIG00000005480	mrpl11	0.33994	0.66006	0.9709	0.0291
ENSONIG00000006567	ndufa3	0.66042	0.33958	0.96281	0.03719
ENSONIG00000006589	gadd45gip1	0.15827	0.84173	0.95763	0.04237
ENSONIG00000006786	snrpb2	0.28427	0.71573	0.97786	0.02214
ENSONIG00000006965	ptpmt1	-0.34588	0.65412	0.99619	0.00381
ENSONIG00000007368	dtwd2	0.64037	0.35963	0.98166	0.01834
ENSONIG00000007596	atp6v1f	-0.17994	0.82006	0.96902	0.03098
ENSONIG00000008180	tmem54a	-0.20897	0.79103	0.97357	0.02643
ENSONIG00000008371	ndufa6	0.56952	0.43048	0.96566	0.03434
ENSONIG00000008464	rbx1	-0.54079	0.45921	0.99366	0.00634
ENSONIG00000008746	mrps17	-0.27669	0.72331	0.97119	0.02881
ENSONIG00000008950	fkbp2	-0.11375	0.88625	0.9523	0.0477
ENSONIG00000009304	them6	0.46431	0.53569	0.95498	0.04502
ENSONIG00000009306	naa38	-0.35515	0.64485	0.9805	0.0195
ENSONIG00000009375	nupr1b	0.15758	0.84242	0.95936	0.04064
ENSONIG00000009644	hccsb	0.25885	0.74115	0.97484	0.02516
ENSONIG00000009916	mrps14	0.24182	0.75818	0.98215	0.01785
ENSONIG00000010086	mknk2b	0.25734	0.74266	0.95098	0.04902
ENSONIG00000010112	med28	-0.00639	0.99361	0.95004	0.04996
ENSONIG00000010125	tsnax	-0.6748	0.3252	0.96404	0.03596
ENSONIG00000010166	ndufa13	0.07174	0.92826	0.99656	0.00344
ENSONIG00000010236	ndufa10	-0.09596	0.90404	0.98799	0.01201
ENSONIG00000010357	prdx3	-0.09492	0.90508	0.95527	0.04473
ENSONIG00000010565	pebp1	-0.07066	0.92934	0.97283	0.02717
ENSONIG00000010648	ppil3	0.1801	0.8199	0.96859	0.03141
ENSONIG00000010711	ciao1	0.35365	0.64635	0.9675	0.0325
ENSONIG00000010749	foxl1	-0.68631	0.31369	0.98142	0.01858
ENSONIG00000011483	mrps24	0.24965	0.75035	0.97565	0.02435
ENSONIG00000011522	igbp1	0.45483	0.54517	0.95162	0.04838
ENSONIG00000012343	zgc:194242	-0.56586	0.43414	0.95242	0.04758
ENSONIG00000012568	rcn3	-0.21286	0.78714	0.98603	0.01397
ENSONIG00000012814	ppib	-0.32265	0.67735	0.97733	0.02267
ENSONIG00000012890	txn	0.42195	0.57805	0.97789	0.02211
ENSONIG00000012893	emg1	-0.20277	0.79723	0.95059	0.04941
ENSONIG00000012914	nudcd2	0.42879	0.57121	0.98055	0.01945
ENSONIG00000012928	mrpl51	0.16976	0.83024	0.96182	0.03818
ENSONIG00000012979	phpt1	-0.35309	0.64691	0.97722	0.02278
ENSONIG00000013131	tsr1	-0.36195	0.63805	0.97731	0.02269
ENSONIG00000013157	chchd1	-0.13763	0.86237	0.96673	0.03327
ENSONIG00000013283	tmem208	0.64376	0.35624	0.99474	0.00526
ENSONIG00000013351	eif4ebp1	0.17468	0.82532	0.95355	0.04645
ENSONIG00000013539	arl2	0.47176	0.52824	0.95105	0.04895
ENSONIG00000013770	hspe1	0.59769	0.40231	0.96529	0.03471
ENSONIG00000014167	mrpl30	-0.31774	0.68226	0.95328	0.04672
ENSONIG00000014271	ndufs4	0.6231	0.3769	0.98402	0.01598
ENSONIG00000014382	dynll1	0.45983	0.54017	0.96501	0.03499
ENSONIG00000014413	ppil1	0.57737	0.42263	0.97167	0.02833
ENSONIG00000014731	mrpl19	0.57803	0.42197	0.97198	0.02802
ENSONIG00000015007	zgc:136564	0.26965	0.73035	0.99948	0.00052
ENSONIG00000015195	LOC797032	0.2826	0.7174	0.99078	0.00922
ENSONIG00000015319	denr	0.43156	0.56844	0.95241	0.04759
ENSONIG00000015541	zgc:56106	0.63532	0.36468	0.96707	0.03293
ENSONIG00000015696	dctn5	-0.51364	0.48636	0.9709	0.0291
ENSONIG00000015722	ptrhd1	0.61003	0.38997	0.98329	0.01671
ENSONIG00000015881	MMP13	0.4771	0.5229	0.99632	0.00368
ENSONIG00000015934	tspan13b	-0.07006	0.92994	0.97421	0.02579
ENSONIG00000015945	mrps18b	-0.02057	0.97943	0.98839	0.01161
ENSONIG00000016064	chst3a	-0.62791	0.37209	0.98844	0.01156
ENSONIG00000016402	ndufb7	0.16198	0.83802	0.99813	0.00187
ENSONIG00000016461	psmc5	0.32133	0.67867	0.96981	0.03019
ENSONIG00000016560	pfdn4	-0.37902	0.62098	0.95159	0.04841
ENSONIG00000016889	aurkaip1	0.58146	0.41854	0.96848	0.03152
ENSONIG00000017545	ndufb6	0.09683	0.90317	0.97246	0.02754
ENSONIG00000017603	fgf20b	0.07091	0.92909	0.99338	0.00662
ENSONIG00000017634	lpar4	0.46595	0.53405	0.9614	0.0386
ENSONIG00000017742	pithd1	0.20211	0.79789	0.95458	0.04542
ENSONIG00000017865	nhp2	0.06323	0.93677	0.99475	0.00525
ENSONIG00000018305	zgc:194224	-0.34414	0.65586	0.95259	0.04741
ENSONIG00000018741	cox7a2b	0.2185	0.7815	0.98175	0.01825
ENSONIG00000019224	magoh	0.13125	0.86875	0.97027	0.02973
ENSONIG00000019321	smx5	0.09169	0.90831	0.98562	0.01438
ENSONIG00000019485	eif4eb	0.10608	0.89392	0.96895	0.03105
ENSONIG00000019693	phf5a	-0.01806	0.98194	0.98023	0.01977
ENSONIG00000019757	rsl1d1	0.12501	0.87499	0.98517	0.01483
ENSONIG00000019849	snu13b	0.58893	0.41107	0.97836	0.02164
ENSONIG00000019893	aarsd1	0.57779	0.42221	0.98842	0.01158
ENSONIG00000019934	cox6b1	0.40983	0.59017	0.98295	0.01705
ENSONIG00000020381	rhobtb3	0.60205	0.39795	0.99676	0.00324
ENSONIG00000020409	zgc:55781	0.47956	0.52044	0.98648	0.01352
ENSONIG00000020728	mrpl57	-0.49093	0.50907	0.96485	0.03515
ENSONIG00000020781	mrpl36	-0.46909	0.53091	0.96436	0.03564
ENSONIG00000020988	apooa	0.06598	0.93402	0.98105	0.01895
ENSONIG00000021048	ufc1	-0.28423	0.71577	0.99825	0.00175
ENSONIG00000021419	mrpl49	0.30991	0.69009	0.99633	0.00367
